# Supplementary material for: Association between tea consumption and stroke in the American adult females: analyses of NHANES 2011–2018 data
Source: Front Nutr. 2024 Oct 22;11:1452137. doi: 10.3389/fnut.2024.1452137 (PMC11534590; doi:10.3389/fnut.2024.1452137)
Supplement: Supplementary file 2 [file Table_2.xlsx]

## Sheet: sheet1
SEQN	WTDRD1	SDMVPSU	SDMVSTRA	Sex	Age	Race	Education	PIR	Alcohol use	Smoke	BMI	BMIgroup	Hypertension	Diabetes	Hyperlipidemia	Stroke	tea.total	tea	sugar	teaintake100gday	teaintakeQ5	menstrualstatus
62172	10156.7	2	96	female	43	2	2	2.02	1	1	33.3	3	0	0	0	0	361	1	2	3.61	3	1
62176	7588.56	1	99	female	34	1	3	5	1	0	23.3	1	0	0	0	0	0	0	0	0	1	0
62189	2865.33	1	94	female	30	4	3	3.04	1	0	22.4	1	0	0	0	0	0	0	0	0	1	0
62214	5429.01	2	95	female	22	2	2	1.41	1	0	23.8	1	0	0	0	0	355.2	1	2	3.552	3	0
62218	10397.1	2	102	female	38	2	3	4.05	1	1	45.4	3	1	0	1	0	0	0	0	0	1	0
62220	8495.29	1	96	female	31	2	3	4.92	1	0	40.4	3	0	0	0	0	0	0	0	0	1	0
62221	9622.72	1	100	female	41	2	3	3.6	1	0	52.6	3	1	0	1	0	392.2	1	1	3.922	3	1
62224	6838.35	1	93	female	29	4	1	2.46	0	0	27.2	3	0	0	0	0	0	0	0	0	1	0
62229	30880.3	1	98	female	31	1	3	1.31	1	0	28.6	3	0	0	0	0	355.2	1	1	3.552	3	0
62231	6762.44	2	102	female	48	3	2	3.92	1	0	33.2	3	0	0	0	0	473.6	1	2	4.736	3	1
62232	26472.7	1	101	female	42	1	3	3.3	1	1	31.6	3	1	0	1	0	991.6	1	2	9.916	5	1
62237	19221.6	1	91	female	58	1	3	2.64	1	0	39.9	3	1	0	0	0	0	0	0	0	1	0
62239	5779.06	2	94	female	22	4	2	0.09	1	0	23.3	1	0	0	0	0	1092.66	1	2	10.9266	5	0
62249	24194.1	2	101	female	26	1	3	1.38	1	1	20.3	1	0	0	1	0	0	0	0	0	1	0
62267	7455.31	2	95	female	27	1	3	1.08	1	0	43.9	3	0	0	0	0	0	0	0	0	1	0
62270	5703.8	2	93	female	33	4	3	0.56	0	0	32.3	3	0	0	0	0	0	0	0	0	1	0
62275	2327.47	2	99	female	41	4	3	5	1	0	21.8	1	0	0	0	0	0	0	0	0	1	0
62277	19409.9	2	98	female	55	1	3	5	1	0	25	1	0	0	1	0	873.2	1	2	8.732	5	1
62280	7522.53	2	95	female	54	2	3	1.7	1	1	24.3	1	0	0	1	0	0	0	0	0	1	1
62282	3205	1	102	female	57	2	3	1.7	1	0	23.7	1	1	1	1	0	0	0	0	0	1	1
62309	5204.45	3	92	female	47	3	1	0.46	1	0	34	3	1	1	1	0	192.4	1	2	1.924	2	1
62325	12315.6	2	101	female	43	2	2	0.1	1	1	18.4	2	0	0	1	0	0	0	0	0	1	0
62330	2864.31	2	96	female	33	4	3	5	0	0	18.4	2	0	0	0	0	384.8	1	1	3.848	3	0
62342	10999.3	1	101	female	38	1	3	1.85	1	0	32.9	3	1	0	1	0	0	0	0	0	1	0
62349	22924.7	3	91	female	23	1	3	1.5	1	0	38	3	0	0	0	0	0	0	0	0	1	0
62350	41264.3	2	94	female	43	1	2	2.72	1	1	22.3	1	0	0	0	0	0	0	0	0	1	0
62359	18492.9	2	94	female	54	3	1	1.04	0	0	27.1	3	0	1	1	0	518	1	2	5.18	4	1
62363	19815.6	2	102	female	44	1	1	1.43	1	1	25.8	3	0	0	1	0	0	0	0	0	1	1
62390	1890.61	2	92	female	25	4	3	4.59	1	0	18.7	1	0	0	0	0	1716.8	1	1	17.168	5	0
62391	9387.27	2	98	female	40	3	2	5	1	1	25.1	3	0	0	1	0	518	1	2	5.18	4	0
62399	4445.34	2	98	female	53	3	1	1.63	1	0	30.7	3	1	1	1	0	518.145	1	2	5.18145	4	1
62400	5794.28	2	100	female	31	1	3	1.22	1	1	36.3	3	1	0	1	0	0	0	0	0	1	0
62411	2721.85	2	90	female	51	2	3	3.21	1	1	26.3	3	1	0	1	0	118.4	1	1	1.184	2	1
62415	19106.8	1	95	female	27	1	3	5	0	0	26.7	3	0	0	1	0	0	0	0	0	1	0
62417	33712.5	1	94	female	26	4	3	4.66	1	0	31.6	3	0	0	0	0	0	0	0	0	1	0
62425	18059.7	2	99	female	30	1	3	5	1	0	22.2	1	0	0	0	0	384.8	1	1	3.848	3	0
62432	42144.1	1	90	female	38	1	3	5	1	0	23.4	1	0	0	1	0	0	0	0	0	1	0
62444	5226.71	2	100	female	23	2	3	0	1	0	33.6	3	0	0	1	0	273.5	1	2	2.735	2	0
62445	5485.77	2	95	female	42	2	3	1.08	1	1	39.1	3	1	0	0	1	0	0	0	0	1	0
62449	5094.75	2	100	female	38	4	1	3.36	1	0	26.4	3	0	0	0	0	384.8	1	1	3.848	3	0
62461	3986.48	1	96	female	29	2	2	1.98	1	0	35.3	3	0	0	0	0	355.2	1	2	3.552	3	0
62465	3585.87	1	99	female	44	2	3	4.21	0	0	27.8	3	0	0	1	0	0	0	0	0	1	0
62481	4961.81	2	90	female	39	4	3	3.13	1	0	27.7	3	0	0	1	0	0	0	0	0	1	0
62484	4166.6	2	102	female	42	2	3	1.22	1	0	47.2	3	1	0	0	0	0	0	0	0	1	0
62501	16331.2	1	101	female	30	1	3	3.15	0	0	25.6	3	0	0	0	0	680.8	1	2	6.808	4	0
62504	6852.27	1	100	female	30	4	1	0.39	0	0	38.9	3	0	0	1	0	118.4	1	1	1.184	2	0
62513	9205.88	1	90	female	46	4	1	1	1	0	26.7	3	0	0	1	0	0	0	0	0	1	0
62515	5753.57	2	94	female	42	4	1	0.01	0	0	31.6	3	0	0	1	0	0	0	0	0	1	0
62521	73355.7	1	102	female	59	1	3	5	1	1	23.1	1	0	0	0	0	0	0	0	0	1	1
62530	34771.5	2	94	female	51	1	1	0.89	1	1	36.3	3	1	1	1	0	0	0	0	0	1	0
62531	3760.13	2	99	female	52	2	2	0.4	0	1	33.3	3	0	0	0	0	503.2	1	2	5.032	4	1
62551	16456.1	2	101	female	37	1	3	5	0	0	48.2	3	0	0	0	0	1554	1	2	15.54	5	0
62552	19451.4	1	100	female	41	1	3	4.07	1	1	22.5	1	0	0	0	0	0	0	0	0	1	0
62556	2811.6	1	91	female	31	4	3	3.78	0	0	22.4	1	0	0	1	0	118.4	1	2	1.184	2	0
62558	3598.15	1	99	female	49	2	2	3.67	0	0	38.2	3	0	0	1	0	0	0	0	0	1	1
62571	34286	1	91	female	32	1	3	3.06	1	0	27.8	3	0	0	0	0	0	0	0	0	1	0
62595	2739.2	3	91	female	28	4	3	4.32	1	0	23.8	1	0	0	1	0	0	0	0	0	1	0
62596	1841.8	1	103	female	52	4	3	0.65	0	0	32.5	3	0	0	1	0	606.8	1	1	6.068	4	1
62599	3096.81	2	97	female	50	2	3	0.76	1	0	30	3	1	0	0	0	0	0	0	0	1	0
62603	22086	2	98	female	38	3	1	1.25	1	1	52.2	3	0	0	1	0	0	0	0	0	1	0
62613	12175.3	1	100	female	29	2	3	0.66	1	0	34.2	3	0	0	0	0	0	0	0	0	1	0
62616	2550.77	3	91	female	37	4	1	0.69	0	0	19.3	1	0	0	0	0	118.4	1	2	1.184	2	0
62639	7756.86	1	96	female	26	4	1	3.97	1	0	38.6	3	0	0	1	0	0	0	0	0	1	0
62640	14255.4	1	102	female	31	1	2	1.12	1	1	37.1	3	0	0	1	0	2249.6	1	1	22.496	5	0
62674	11797.7	1	93	female	33	1	3	1.16	1	0	21.5	1	0	0	1	0	0	0	0	0	1	0
62677	10698.1	2	102	female	30	3	3	4.76	1	0	27.3	3	0	0	0	0	0	0	0	0	1	0
62684	11669.4	1	92	female	29	1	3	2.1	1	0	34	3	0	0	0	0	0	0	0	0	1	0
62695	5475.26	2	101	female	41	2	1	0.22	1	1	27.7	3	1	0	0	0	0	0	0	0	1	0
62701	5662.14	2	90	female	29	4	3	2.24	1	1	29.9	3	0	0	1	0	0	0	0	0	1	0
62705	14762.9	2	91	female	30	4	3	5	1	0	27	3	0	0	1	0	0	0	0	0	1	0
62706	24545.8	1	97	female	39	2	3	3.7	1	0	33.3	3	0	0	0	0	0	0	0	0	1	0
62707	3590.45	1	98	female	49	1	1	0.97	1	1	30.5	3	0	0	1	0	0	0	0	0	1	0
62717	4414.52	1	99	female	50	1	2	1.38	1	1	23.6	1	1	0	0	0	0	0	0	0	1	1
62723	18801.5	1	97	female	31	1	3	5	0	0	25.3	3	0	0	1	0	370	1	2	3.7	3	0
62724	26119.3	2	91	female	57	1	3	5	1	0	26.1	3	0	0	1	0	0	0	0	0	1	1
62736	6443.22	2	90	female	40	2	3	1.4	0	0	22.8	1	0	0	0	0	177.6	1	2	1.776	2	0
62764	24885.8	2	93	female	51	4	2	0.36	0	0	48.6	3	0	0	1	0	858.4	1	2	8.584	5	1
62765	2697.34	3	91	female	29	4	3	2.45	1	0	18.9	1	0	0	1	0	0	0	0	0	1	0
62772	8054.53	1	93	female	46	3	3	5	1	0	38.1	3	0	0	1	0	0	0	0	0	1	0
62787	1646.5	1	96	female	21	4	3	5	0	0	22.5	1	0	0	0	0	177.6	1	2	1.776	2	0
62789	2849.75	2	101	female	26	4	3	2.2	0	0	31.8	3	1	0	0	0	0	0	0	0	1	0
62792	5126.42	1	98	female	52	1	3	1.09	1	0	42.3	3	1	0	1	0	584.6	1	2	5.846	4	1
62794	5426.52	1	96	female	45	2	3	2.17	1	0	29	3	0	0	0	0	0	0	0	0	1	0
62797	2626.15	2	101	female	24	4	3	1.84	1	0	24.8	1	0	0	0	0	0	0	0	0	1	0
62803	29069.9	1	98	female	34	1	3	3.15	0	0	22.6	1	0	0	1	0	0	0	0	0	1	0
62805	3268.1	3	90	female	41	2	3	4.1	0	0	27.2	3	0	0	0	0	0	0	0	0	1	0
62808	5512.7	2	96	female	44	3	1	0.78	0	0	31.4	3	0	1	1	0	0	0	0	0	1	0
62809	10077.2	1	96	female	51	1	2	0.23	1	1	21	1	0	0	1	0	296	1	2	2.96	2	1
62811	8538.72	2	99	female	40	2	3	2.69	1	0	37	3	0	0	1	0	0	0	0	0	1	0
62818	5653.1	2	100	female	52	2	3	1.34	1	0	37.3	3	1	0	1	0	0	0	0	0	1	1
62819	31565.2	1	91	female	59	1	3	2.17	1	0	21.2	1	0	0	1	0	251.6	1	1	2.516	2	1
62821	7782.94	2	95	female	56	2	2	1.88	0	0	34.9	3	1	0	1	1	0	0	0	0	1	1
62824	15684.5	2	101	female	40	2	3	4.03	0	0	34.8	3	0	0	1	0	236.8	1	2	2.368	2	0
62838	5296.88	2	99	female	44	2	2	1.16	1	1	22.3	1	1	0	1	0	0	0	0	0	1	0
62849	2980.67	1	96	female	40	2	3	5	1	0	68.7	3	1	0	0	0	347.8	1	2	3.478	3	0
62855	28613.8	2	91	female	47	1	3	5	0	0	38	3	1	0	0	0	495.8	1	2	4.958	4	0
62859	5216.96	2	95	female	53	2	2	1.41	1	0	34.9	3	1	0	1	0	0	0	0	0	1	1
62864	12032.6	1	94	female	57	1	3	0.32	1	1	29.9	3	0	0	1	0	0	0	0	0	1	1
62875	39399.9	1	99	female	46	1	3	2.81	1	1	34.7	3	0	0	1	0	0	0	0	0	1	0
62884	9486.4	1	94	female	36	1	2	0.13	1	1	27.8	3	0	0	1	0	0	0	0	0	1	0
62898	10049.8	2	97	female	24	2	1	2.38	0	0	30.5	3	0	0	0	0	0	0	0	0	1	0
62902	7106.95	1	95	female	48	1	3	1.08	1	1	27.1	3	0	0	1	0	0	0	0	0	1	0
62922	12913.1	3	91	female	31	1	3	2.57	1	0	22.7	1	0	0	0	0	518	1	1	5.18	4	0
62928	6742.15	2	90	female	43	2	1	0.84	1	0	33.5	3	0	1	1	0	473.6	1	2	4.736	3	0
62941	5000.13	2	90	female	55	2	3	1.16	1	1	20.3	1	0	0	1	0	843.6	1	2	8.436	5	1
62945	3409.71	1	96	female	48	2	3	4.9	1	0	28.1	3	0	1	1	0	0	0	0	0	1	0
62951	3232.07	1	96	female	23	2	2	5	1	0	41	3	0	0	0	0	355.2	1	2	3.552	3	0
62955	14868	2	99	female	31	1	3	5	0	0	18.3	2	0	0	1	0	0	0	0	0	1	0
62966	6177.98	1	93	female	21	2	1	0.7	0	0	24.1	1	0	0	0	0	236.8	1	1	2.368	2	0
63004	1709.15	2	92	female	38	4	3	5	1	0	18.5	2	0	0	1	0	0	0	0	0	1	0
63026	22951.5	1	99	female	31	1	3	5	1	0	21.2	1	0	0	1	0	0	0	0	0	1	0
63037	5959.15	1	93	female	41	4	1	1.36	1	0	32.2	3	0	0	0	0	0	0	0	0	1	0
63045	2360.51	2	103	female	53	3	1	1.29	1	0	35	3	1	0	1	0	0	0	0	0	1	1
63071	3557.05	1	98	female	53	2	3	1.72	1	0	29.9	3	1	0	0	0	0	0	0	0	1	1
63082	40187	1	101	female	59	1	1	0.82	1	1	22.1	1	1	0	1	1	0	0	0	0	1	1
63089	11593.8	1	99	female	43	1	3	4.47	1	0	30.3	3	1	0	1	0	1448.92	1	2	14.4892	5	0
63109	21494.4	1	101	female	41	1	1	3.9	1	0	36.3	3	0	0	1	0	0	0	0	0	1	1
63116	4484.64	1	99	female	34	1	3	4.13	1	1	19.4	1	0	0	1	0	296	1	2	2.96	2	0
63124	7372.92	1	102	female	54	4	3	2.39	0	0	23.1	1	1	1	1	0	0	0	0	0	1	1
63125	3398.98	1	93	female	46	2	3	1.79	1	0	25.3	3	0	0	1	0	192.4	1	1	1.924	2	0
63128	7501.14	2	96	female	34	2	3	1.84	1	0	18	2	0	0	0	0	0	0	0	0	1	0
63149	21136.6	1	95	female	43	1	2	2.66	1	0	23.6	1	0	0	0	0	340.4	1	2	3.404	3	0
63162	6316.53	1	96	female	58	2	3	4.48	0	0	38.9	3	1	0	0	0	355.2	1	2	3.552	3	1
63174	5844.45	2	90	female	47	4	3	5	0	0	35.9	3	0	0	1	0	873.5	1	2	8.735	5	0
63178	4904.66	2	101	female	40	2	1	2.81	1	1	34.8	3	1	0	0	0	0	0	0	0	1	0
63183	12114.2	1	96	female	44	2	1	1.12	0	1	34.1	3	0	0	1	0	0	0	0	0	1	1
63191	34843.8	2	92	female	30	1	3	3.67	1	0	24.2	1	0	0	0	0	0	0	0	0	1	0
63193	12612	2	98	female	41	1	3	0.96	1	1	28.7	3	0	0	1	0	0	0	0	0	1	0
63197	4538.86	1	99	female	27	2	3	2.38	1	0	34.6	3	0	0	1	0	0	0	0	0	1	0
63200	67992	1	90	female	59	1	3	5	1	0	26.9	3	1	0	1	0	1894.4	1	1	18.944	5	1
63204	3719.1	2	97	female	44	1	1	1.89	0	1	33.7	3	0	0	1	0	873.2	1	2	8.732	5	0
63211	21686	1	92	female	46	1	2	3.16	1	1	40.8	3	0	1	1	0	518	1	1	5.18	4	0
63222	6712.44	2	99	female	51	2	3	5	1	0	32.5	3	0	0	0	0	0	0	0	0	1	0
63224	5047.39	1	103	female	31	3	1	0.51	1	0	29.3	3	0	0	0	0	0	0	0	0	1	0
63231	10463.9	2	99	female	42	4	3	0	0	1	30.9	3	0	1	1	0	0	0	0	0	1	0
63234	2680.37	1	92	female	35	4	3	0.9	1	0	24.6	1	0	0	0	0	0	0	0	0	1	0
63245	22316.3	2	95	female	40	1	3	1.79	1	0	47.5	3	0	0	1	0	1278.72	1	2	12.7872	5	0
63261	3545.12	1	102	female	41	2	3	5	0	0	25.9	3	0	1	1	0	0	0	0	0	1	0
63265	4455.89	1	97	female	28	2	3	0	0	0	23.4	1	0	0	0	0	0	0	0	0	1	0
63296	8308.59	1	92	female	55	4	3	4.44	0	0	23.2	1	0	0	1	0	1583.6	1	1	15.836	5	1
63298	2616.49	1	90	female	22	4	3	3.7	1	0	19.4	1	0	0	0	0	0	0	0	0	1	0
63304	23013.7	2	91	female	32	1	2	2.69	1	0	40	3	0	0	0	0	473.6	1	2	4.736	3	0
63310	8577.54	2	101	female	53	2	1	0.74	1	1	32.1	3	1	0	1	1	0	0	0	0	1	1
63320	8821.24	3	91	female	27	4	3	2.72	0	0	20.9	1	0	0	0	0	355.2	1	1	3.552	3	0
63323	2745.42	3	91	female	48	4	3	5	1	0	19.3	1	0	0	1	0	710.4	1	1	7.104	4	0
63331	11767.8	2	95	female	31	1	3	1.98	0	1	50.8	3	1	1	1	0	0	0	0	0	1	0
63339	4708.6	3	91	female	41	4	3	4.03	0	0	24.6	1	0	1	1	0	0	0	0	0	1	0
63343	51723	2	101	female	45	1	3	4.86	1	0	43	3	0	0	1	0	1302.4	1	2	13.024	5	0
63353	5125.2	1	102	female	23	1	3	0.21	1	0	31.5	3	0	0	1	0	0	0	0	0	1	0
63357	5847.3	2	97	female	31	3	1	0.6	0	0	39.2	3	0	0	1	0	0	0	0	0	1	0
63377	7090.63	1	96	female	39	2	3	5	1	0	37.5	3	1	1	1	1	0	0	0	0	1	0
63388	10476.6	1	96	female	44	2	3	0.65	0	0	33.7	3	0	0	0	0	0	0	0	0	1	1
63392	27465.8	2	101	female	22	1	3	1.36	1	0	42.5	3	0	0	0	0	592	1	2	5.92	4	0
63397	2742.62	2	91	female	51	4	1	0	0	0	28.3	3	0	0	0	0	0	0	0	0	1	0
63400	6730.5	2	90	female	21	2	3	1.46	0	0	28.6	3	0	0	0	0	0	0	0	0	1	0
63401	32167	1	97	female	49	1	2	3.57	0	0	21	1	0	0	1	0	0	0	0	0	1	0
63402	2331.34	3	91	female	27	4	3	5	0	0	32.5	3	0	1	1	0	0	0	0	0	1	0
63404	2945.03	2	95	female	48	1	1	0.46	1	1	28.4	3	0	0	1	0	0	0	0	0	1	1
63414	56935.1	1	101	female	27	1	2	2.24	1	1	26.6	3	0	0	0	0	0	0	0	0	1	0
63434	11073.9	3	91	female	23	4	3	1.1	1	1	30.4	3	0	0	0	0	0	0	0	0	1	0
63437	18741.1	1	102	female	23	1	3	1.38	1	0	24.2	1	0	0	0	0	355.2	1	2	3.552	3	0
63442	12507.5	1	97	female	51	2	3	1.61	1	1	33.6	3	0	0	0	1	510.6	1	2	5.106	4	1
63445	8523.44	2	97	female	21	3	3	0.01	0	0	30.3	3	0	0	0	0	0	0	0	0	1	0
63461	6611.88	1	103	female	21	3	2	0.03	1	0	40	3	0	0	0	0	0	0	0	0	1	0
63472	55247.9	1	91	female	24	1	3	1.93	1	0	24.6	1	0	0	1	0	236.8	1	1	2.368	2	0
63481	5219.53	2	91	female	48	4	2	0.76	0	0	29.8	3	0	0	1	0	118.4	1	1	1.184	2	0
63499	18148.3	2	102	female	33	4	1	1.09	1	0	43.2	3	0	0	1	0	0	0	0	0	1	0
63508	11682.8	2	95	female	34	1	3	1.19	0	0	28.4	3	1	0	0	0	0	0	0	0	1	0
63510	74064	1	91	female	56	1	3	5	1	0	21.6	1	1	0	1	0	266.4	1	1	2.664	2	0
63515	30713.4	1	98	female	54	1	3	5	1	0	27.1	3	0	0	1	0	0	0	0	0	1	1
63516	10656.7	1	103	female	54	4	1	0.79	1	0	25.6	3	1	0	1	0	0	0	0	0	1	1
63523	19031.6	1	93	female	22	4	3	3.95	1	0	21	1	0	0	1	0	451.4	1	2	4.514	3	0
63528	11250.4	2	101	female	34	2	3	1.54	1	1	49.2	3	1	0	1	0	377.4	1	2	3.774	3	0
63540	11630.5	2	94	female	57	1	1	1.24	1	0	36	3	0	0	0	0	0	0	0	0	1	1
63545	2945.11	1	96	female	56	2	3	5	0	0	25.1	3	0	0	1	0	858.4	1	2	8.584	5	1
63551	17966.2	2	103	female	54	1	2	3.44	1	0	28.6	3	0	0	1	0	0	0	0	0	1	0
63572	11711.3	2	92	female	28	1	3	3.67	1	0	33.8	3	0	0	0	0	0	0	0	0	1	0
63573	6440.34	1	96	female	20	2	3	2.31	0	0	20	1	0	0	0	0	518	1	2	5.18	4	0
63578	9312.58	2	99	female	41	2	1	1.11	1	1	40.8	3	1	0	0	0	0	0	0	0	1	0
63582	16028.5	3	92	female	57	1	3	0.52	0	0	23.1	1	0	0	1	0	236.8	1	1	2.368	2	1
63584	5410.7	2	96	female	30	2	2	0.38	0	0	29.8	3	0	0	0	0	0	0	0	0	1	0
63614	15467.7	2	97	female	58	1	1	0.77	1	1	28.8	3	0	0	1	0	1620.6	1	2	16.206	5	1
63615	19031.6	1	93	female	26	1	3	5	1	0	23.6	1	0	0	0	0	0	0	0	0	1	0
63625	9979.7	3	92	female	23	3	3	0.4	0	0	22.5	1	0	0	0	0	0	0	0	0	1	0
63626	30636.4	1	102	female	39	1	3	1.6	1	0	22.3	1	0	0	0	0	710.4	1	1	7.104	4	0
63629	4490.11	3	91	female	36	4	3	2.16	0	0	20.1	1	0	0	0	0	0	0	0	0	1	0
63631	44308.5	2	91	female	32	1	3	5	1	0	24.5	1	0	0	1	0	0	0	0	0	1	0
63638	17594.9	1	92	female	47	1	3	3.4	1	0	35	3	0	0	1	0	592	1	1	5.92	4	0
63648	34338.6	1	101	female	31	1	3	1.55	0	0	45.1	3	0	0	0	0	0	0	0	0	1	0
63661	6273.06	2	91	female	46	1	3	0.44	0	1	26.2	3	0	0	1	0	0	0	0	0	1	0
63678	24608.5	2	90	female	22	4	1	0.22	0	0	30.3	3	0	0	1	0	0	0	0	0	1	0
63684	4022.53	2	93	female	54	2	3	2.78	0	0	28.8	3	0	0	1	0	0	0	0	0	1	1
63692	4828.81	2	101	female	22	2	3	0.6	1	0	24.9	1	0	0	1	0	0	0	0	0	1	1
63699	5158.32	1	99	female	47	2	3	1.46	1	0	24.9	1	0	0	1	0	629	1	2	6.29	4	1
63717	5195.16	1	92	female	50	1	3	0.03	1	0	25.6	3	1	0	0	0	238.72	1	2	2.3872	2	1
63718	6020.47	2	91	female	50	4	2	0.86	1	0	27.2	3	0	0	1	0	0	0	0	0	1	0
63721	58265.1	1	94	female	22	1	2	2.43	1	0	18.3	2	0	0	0	0	0	0	0	0	1	1
63733	6255.94	2	93	female	58	4	3	2.6	1	0	34	3	1	0	1	0	236.8	1	1	2.368	2	1
63742	12806.6	2	98	female	20	1	2	3.78	0	0	29.3	3	0	0	1	0	177.6	1	2	1.776	2	0
63749	1440.57	2	92	female	43	4	3	2.01	0	0	21	1	0	0	1	0	355.2	1	1	3.552	3	0
63750	10285.9	1	98	female	20	2	3	0.27	1	0	28	3	0	0	0	0	0	0	0	0	1	0
63754	19837	2	98	female	46	1	3	5	1	0	26.7	3	0	0	1	0	0	0	0	0	1	0
63761	7377.06	2	103	female	21	4	2	2.64	1	0	22	1	0	0	0	0	0	0	0	0	1	1
63766	22746	1	99	female	54	1	3	5	1	0	27.4	3	0	0	1	0	0	0	0	0	1	1
63788	47098.7	1	102	female	40	1	2	0.92	1	1	18.2	2	0	0	0	0	0	0	0	0	1	0
63796	7683.41	3	91	female	36	4	3	5	1	1	21.4	1	0	0	1	0	0	0	0	0	1	0
63802	2802.1	1	99	female	48	2	3	3.4	0	0	34.9	3	0	0	1	0	0	0	0	0	1	0
63803	21588.2	2	102	female	36	3	1	1.79	1	0	23.5	1	0	0	0	0	0	0	0	0	1	0
63805	6241.75	1	94	female	53	1	3	1.65	1	0	41.2	3	1	0	1	0	236.8	1	1	2.368	2	1
63812	11266.1	2	101	female	47	2	1	0.68	1	1	50	3	1	0	0	0	0	0	0	0	1	1
63817	3256.46	1	96	female	47	2	3	5	0	0	22.6	1	0	0	0	0	103.6	1	2	1.036	2	0
63820	2416.55	2	100	female	58	2	3	1.08	1	1	27	3	0	0	1	0	0	0	0	0	1	1
63827	11363	2	98	female	52	1	2	1.19	1	0	39.9	3	1	1	1	0	377.4	1	2	3.774	3	1
63834	6917.96	2	93	female	52	2	1	2.78	1	0	50.1	3	1	1	1	0	0	0	0	0	1	1
63850	58197.4	1	102	female	49	1	3	4.76	1	0	28.9	3	0	0	1	0	266.4	1	1	2.664	2	1
63853	10855.3	2	92	female	36	1	3	5	1	0	18.5	2	0	0	1	1	429.2	1	1	4.292	3	0
63856	4239.43	1	98	female	20	2	3	0.13	1	0	18.7	1	0	0	1	0	0	0	0	0	1	0
63858	9428.1	2	102	female	20	4	1	1.09	0	0	39.1	3	0	0	0	0	0	0	0	0	1	0
63860	23841.3	3	90	female	50	4	2	3.14	1	0	27.3	3	0	0	1	0	236.8	1	1	2.368	2	0
63871	2889.21	2	100	female	45	2	3	2.37	1	0	33.6	3	0	0	0	0	0	0	0	0	1	0
63877	8988.84	2	101	female	20	2	3	0.32	1	0	17.7	2	0	0	0	0	0	0	0	0	1	0
63881	7308.98	1	93	female	25	1	3	2.75	1	0	21.2	1	0	0	1	0	0	0	0	0	1	0
63891	3177.3	1	96	female	55	2	3	4.13	1	0	26.1	3	0	0	0	0	325.6	1	2	3.256	3	1
63898	6478.86	2	98	female	51	3	1	0.63	0	0	38	3	0	0	0	0	0	0	0	0	1	1
63915	2789.51	2	95	female	40	1	3	1.13	1	1	36.7	3	0	1	1	0	486	1	2	4.86	4	0
63920	44528.8	2	98	female	29	1	2	4.42	1	0	39.2	3	0	0	0	0	473.6	1	2	4.736	3	0
63922	2882.15	2	90	female	38	4	3	1.43	0	0	19.9	1	0	0	1	0	310.8	1	2	3.108	3	0
63923	2350.45	2	90	female	52	2	3	5	1	0	30	3	0	0	0	0	503.2	1	2	5.032	4	1
63924	4597.76	2	96	female	29	2	2	0.57	1	1	41.9	3	0	0	1	0	0	0	0	0	1	0
63928	3974.92	1	96	female	42	2	3	3.58	1	1	24.7	1	0	0	0	0	0	0	0	0	1	0
63929	4282.64	1	96	female	34	4	3	5	0	0	33.3	3	0	0	1	0	0	0	0	0	1	0
63941	2394.23	3	91	female	53	4	3	3.24	0	0	19	1	1	0	1	0	0	0	0	0	1	1
63943	19403.9	1	91	female	29	1	3	3.21	1	0	29.4	3	0	0	0	0	0	0	0	0	1	0
63945	12671	2	92	female	29	1	3	5	1	0	30.1	3	0	0	0	0	266.4	1	1	2.664	2	0
63948	8231.98	1	100	female	50	2	2	5	1	0	28.1	3	1	0	1	0	0	0	0	0	1	1
63950	3993.67	2	91	female	28	2	3	5	1	0	40.2	3	0	0	0	0	0	0	0	0	1	0
63953	5706.88	3	92	female	31	3	3	1.49	1	0	41.6	3	0	0	1	0	0	0	0	0	1	0
63957	11154	1	103	female	59	3	2	1.33	1	1	35.4	3	0	0	1	0	0	0	0	0	1	1
63971	2780.7	1	98	female	36	4	2	2.71	1	0	23	1	0	0	0	0	0	0	0	0	1	0
63977	2826.63	1	99	female	22	2	2	1.46	1	1	25.3	3	0	0	0	0	0	0	0	0	1	0
63989	4537.34	1	101	female	53	4	3	0.92	1	0	13.6	2	0	0	0	0	495.8	1	2	4.958	4	1
63998	5076.11	1	97	female	48	2	3	5	0	0	19.7	1	0	0	0	0	0	0	0	0	1	1
64003	59467.8	1	95	female	47	1	2	5	1	0	34.1	3	1	0	1	0	0	0	0	0	1	1
64014	6398.41	1	92	female	20	2	3	2.24	1	0	19.2	1	0	0	0	0	0	0	0	0	1	0
64017	27669.5	2	97	female	24	1	3	4.08	1	0	24.5	1	0	0	0	0	0	0	0	0	1	0
64022	2573.09	3	90	female	27	2	3	4.34	1	0	25.7	3	1	0	0	0	0	0	0	0	1	0
64046	9729.21	2	91	female	39	2	1	0.81	1	1	31.8	3	1	0	1	0	236.8	1	2	2.368	2	0
64047	24354.4	1	102	female	34	1	3	2.42	0	0	31.5	3	0	0	1	0	1287.6	1	2	12.876	5	0
64048	62504.6	2	98	female	54	1	3	3.67	1	0	26.2	3	0	0	1	0	0	0	0	0	1	1
64050	16756.9	2	91	female	41	1	3	0.86	1	1	59	3	0	0	0	0	0	0	0	0	1	1
64055	2549.08	1	96	female	59	2	2	1.02	1	0	39.1	3	0	1	1	0	355.2	1	2	3.552	3	0
64058	8557.42	2	99	female	50	2	2	1.26	1	0	23.2	1	0	0	0	0	0	0	0	0	1	0
64064	9970.43	1	102	female	46	4	3	4.86	1	0	22.6	1	0	0	0	0	0	0	0	0	1	0
64069	10593.5	1	94	female	39	1	3	1.31	1	0	25.6	3	1	0	0	0	0	0	0	0	1	1
64072	5686.38	3	91	female	50	3	1	0.89	0	0	33.9	3	0	0	0	0	0	0	0	0	1	1
64079	7560.35	2	93	female	25	4	3	2.6	1	0	34.2	3	0	0	1	0	0	0	0	0	1	0
64086	10526.6	1	96	female	45	4	3	4.1	1	0	21.2	1	1	0	0	0	199.8	1	1	1.998	2	0
64089	3613.69	1	96	female	54	4	3	5	1	0	32.8	3	0	0	1	0	987.75	1	2	9.8775	5	1
64111	5071.27	2	90	female	33	2	1	0.14	0	1	33.1	3	1	0	0	0	0	0	0	0	1	0
64121	5137.14	2	90	female	34	4	3	1.66	1	1	30.6	3	0	0	0	0	299.695	1	2	2.99695	2	0
64133	8302.81	2	95	female	36	1	3	2.17	1	0	22.1	1	0	0	0	0	0	0	0	0	1	0
64134	8069.31	2	101	female	49	2	3	3.89	1	0	28.3	3	0	0	1	0	236.8	1	2	2.368	2	1
64135	3376.69	2	103	female	23	4	3	5	1	0	21.9	1	0	0	0	0	947.2	1	2	9.472	5	0
64146	10215.2	1	97	female	47	4	3	5	0	0	25.1	3	1	0	0	0	118.4	1	1	1.184	2	0
64147	7918.12	3	92	female	34	3	1	0.51	0	0	25.5	3	0	0	0	0	0	0	0	0	1	0
64161	3177.3	1	96	female	51	2	3	5	1	0	59	3	1	0	0	0	0	0	0	0	1	1
64167	2270.7	2	101	female	21	4	3	0.14	1	0	17.1	2	0	0	0	0	0	0	0	0	1	0
64173	10867.8	1	90	female	38	4	3	1.06	0	0	21.2	1	0	1	1	0	0	0	0	0	1	0
64181	8193.94	2	97	female	56	3	2	5	1	0	36.3	3	1	0	1	0	518	1	1	5.18	4	1
64207	6970.96	2	91	female	28	4	1	4.71	1	0	21.3	1	0	0	0	0	0	0	0	0	1	0
64220	41276.3	2	92	female	24	1	3	2.3	1	0	20.4	1	0	0	0	0	0	0	0	0	1	0
64224	8432.89	2	101	female	22	2	3	0.64	1	0	34.4	3	1	0	0	0	0	0	0	0	1	0
64227	8553.09	2	93	female	59	4	3	0.9	1	0	26.8	3	1	0	1	0	0	0	0	0	1	1
64229	12104.7	1	98	female	50	1	2	0.73	0	0	36.5	3	0	0	1	0	710.4	1	1	7.104	4	0
64244	5975.71	1	99	female	40	1	3	0.61	1	0	23.5	1	0	0	0	0	906.5	1	2	9.065	5	0
64257	11203.5	1	99	female	23	1	3	0.18	0	0	26.5	3	0	0	1	0	0	0	0	0	1	0
64259	5314.58	2	94	female	35	3	1	1.34	0	0	27	3	0	0	0	0	0	0	0	0	1	0
64270	13449.6	1	101	female	47	4	3	1.15	0	1	42	3	1	0	1	0	0	0	0	0	1	1
64271	19542.8	3	91	female	24	1	3	0.76	1	1	18.1	2	0	0	0	0	0	0	0	0	1	0
64277	6764.17	2	102	female	48	3	1	1.89	0	0	27.6	3	1	0	1	0	148	1	2	1.48	2	0
64288	8379.99	2	103	female	41	3	2	3.97	1	0	26.8	3	0	0	0	0	0	0	0	0	1	0
64305	2246.81	3	90	female	41	2	3	3.67	1	0	31.3	3	0	1	1	0	0	0	0	0	1	1
64307	43241.9	1	101	female	24	1	3	1.74	0	1	31.8	3	0	0	0	0	1287.6	1	2	12.876	5	1
64308	4876.58	2	100	female	31	4	1	0.76	1	0	27.9	3	0	0	0	0	0	0	0	0	1	0
64310	23515.7	1	97	female	49	1	3	5	1	0	29.9	3	0	0	1	0	1036	1	1	10.36	5	0
64315	29142.4	1	101	female	52	1	1	1.31	1	0	24.9	1	0	0	1	0	355.2	1	2	3.552	3	0
64341	4217.99	2	93	female	51	4	1	2.1	1	0	39.3	3	0	0	0	0	1050.8	1	2	10.508	5	1
64367	10586	1	97	female	39	4	3	5	0	0	23.3	1	0	0	1	0	666	1	1	6.66	4	0
64371	3177.3	1	96	female	51	2	3	4.92	0	0	33	3	1	0	0	0	0	0	0	0	1	0
64374	1762.8	1	99	female	52	4	3	4.47	1	0	22.9	1	0	0	1	0	1243.2	1	1	12.432	5	0
64377	3487.08	2	97	female	54	2	2	0.92	0	1	28.7	3	0	0	1	0	0	0	0	0	1	1
64379	5635.77	2	101	female	20	2	3	1.15	1	0	25	1	0	0	1	0	2072	1	2	20.72	5	0
64390	3323.23	2	99	female	45	2	2	0.78	0	1	34.2	3	1	1	1	0	355.2	1	1	3.552	3	0
64391	20265	1	99	female	26	4	3	2.75	1	0	21.7	1	0	0	0	0	355.2	1	1	3.552	3	0
64397	8705.28	2	99	female	54	4	3	5	1	0	35.6	3	0	1	1	0	0	0	0	0	1	0
64399	13527.4	2	94	female	45	1	3	0.95	1	0	25.4	3	0	0	1	1	0	0	0	0	1	0
64412	10516.5	2	98	female	54	1	2	0.93	1	1	32.5	3	1	0	1	1	0	0	0	0	1	1
64413	20885.7	2	90	female	48	4	1	0.22	1	1	32	3	1	0	1	0	244.2	1	2	2.442	2	0
64417	67894.8	1	98	female	20	1	3	5	1	0	21.9	1	0	0	0	0	0	0	0	0	1	0
64420	6037.66	1	90	female	54	2	2	4.34	0	0	37.2	3	0	0	1	0	0	0	0	0	1	1
64431	6885.27	2	101	female	32	2	3	1.19	1	0	46.5	3	1	0	0	0	0	0	0	0	1	0
64436	4098.24	2	90	female	34	4	3	3.45	0	0	28.4	3	0	0	1	0	148	1	2	1.48	2	1
64437	4019.01	2	95	female	21	2	1	0.33	1	1	29.3	3	0	0	0	0	0	0	0	0	1	0
64438	5970.64	1	100	female	44	2	3	3.3	1	0	40.5	3	0	0	1	0	429.2	1	2	4.292	3	0
64447	15793.4	1	101	female	41	1	2	0.58	1	1	24.7	1	0	0	1	0	0	0	0	0	1	0
64456	4713.99	2	100	female	31	4	3	3.58	1	0	28.5	3	0	0	0	0	1036	1	2	10.36	5	0
64459	18350.6	2	95	female	55	1	2	4.49	0	0	43.6	3	1	1	0	0	0	0	0	0	1	1
64461	12279.8	1	101	female	34	1	3	0.1	1	1	36.2	3	0	0	1	0	0	0	0	0	1	0
64465	19238.2	2	91	female	32	4	3	1.29	0	0	23.4	1	1	0	1	0	0	0	0	0	1	0
64466	2643.52	2	95	female	23	4	1	0.03	1	1	29.8	3	0	0	0	0	0	0	0	0	1	0
64470	7824.36	3	91	female	20	4	2	2.04	1	0	19.2	1	0	0	0	0	0	0	0	0	1	0
64472	7208.28	1	97	female	50	1	3	0.73	1	0	40.1	3	0	1	1	0	0	0	0	0	1	1
64484	2574.69	1	93	female	26	4	3	5	0	0	20.9	1	0	0	0	0	0	0	0	0	1	0
64494	4602.76	2	95	female	39	2	3	4.1	0	0	38.7	3	1	0	1	0	901.32	1	2	9.0132	5	0
64495	68993.5	1	95	female	55	1	2	4.76	1	0	54.5	3	1	0	1	0	1036	1	2	10.36	5	1
64498	2520.85	3	91	female	47	4	3	5	0	0	20.8	1	0	0	1	0	370	1	1	3.7	3	0
64500	43822.5	2	92	female	29	1	3	5	1	0	22.5	1	0	0	0	0	0	0	0	0	1	0
64504	7167.5	2	99	female	57	2	3	1.34	1	1	25.3	3	1	0	0	0	414.4	1	2	4.144	3	1
64509	6705.44	1	102	female	24	1	3	1.74	1	0	33.8	3	0	0	0	0	0	0	0	0	1	0
64514	14124.1	2	90	female	31	4	1	0.81	1	1	22.4	1	0	0	0	0	0	0	0	0	1	0
64525	6657.37	1	94	female	21	1	3	1.47	0	0	19.9	1	0	0	0	0	0	0	0	0	1	0
64526	27675.3	1	100	female	49	1	3	1.95	1	0	39.5	3	0	0	1	0	429.2	1	1	4.292	3	1
64534	6019.81	1	99	female	28	2	1	0.31	1	1	36.6	3	0	0	1	0	0	0	0	0	1	0
64548	2827.43	1	92	female	59	4	3	0.24	0	0	27.2	3	0	0	1	0	606.8	1	1	6.068	4	1
64564	9776.99	3	92	female	54	4	3	5	1	0	24	1	1	0	1	0	0	0	0	0	1	1
64581	2490.19	3	90	female	31	4	3	4.63	1	0	21.7	1	0	0	0	0	74	1	1	0.74	2	0
64592	8419.3	1	91	female	29	3	2	2.1	1	0	32.6	3	0	0	1	0	0	0	0	0	1	0
64602	7741.97	2	94	female	59	3	3	5	1	0	23.3	1	0	0	1	0	0	0	0	0	1	1
64607	2466.3	3	90	female	42	2	3	5	1	1	37.5	3	0	0	1	0	1420.8	1	2	14.208	5	1
64643	3553.63	1	98	female	52	4	3	1.65	0	0	19.3	1	1	0	1	0	118.4	1	2	1.184	2	0
64644	13406.8	1	100	female	35	1	3	1.78	1	0	23.2	1	0	0	0	0	0	0	0	0	1	0
64664	9250.13	1	98	female	48	1	3	1.26	0	0	36.3	3	0	0	0	0	0	0	0	0	1	0
64676	7274.25	2	93	female	56	4	3	3.67	1	0	23.7	1	1	0	1	0	0	0	0	0	1	1
64679	13571.8	1	91	female	38	4	1	1.57	1	0	25	1	0	0	0	0	0	0	0	0	1	0
64680	13592	1	92	female	35	4	3	3.47	0	0	24	1	0	0	0	0	599.4	1	1	5.994	4	0
64687	8682.11	2	93	female	24	2	3	0.56	1	0	25.8	3	0	0	0	0	0	0	0	0	1	0
64689	3613.9	2	103	female	42	3	1	0.79	0	0	26.2	3	0	0	1	0	0	0	0	0	1	0
64703	6207.98	2	90	female	22	4	3	1.19	1	0	25.3	3	0	0	0	0	0	0	0	0	1	0
64706	3704.01	2	93	female	20	2	3	1.47	0	0	32.5	3	0	0	0	0	0	0	0	0	1	0
64713	2867.46	2	94	female	50	4	3	5	1	0	22.7	1	0	0	0	0	0	0	0	0	1	0
64719	5253.34	1	93	female	39	4	3	5	1	0	27	3	0	0	1	0	1184	1	2	11.84	5	0
64722	6628.4	2	102	female	33	3	1	1.33	0	0	25	1	0	0	0	0	0	0	0	0	1	0
64725	22117.9	2	91	female	39	1	3	4.48	1	0	34.3	3	0	0	1	0	0	0	0	0	1	0
64733	24350.1	1	100	female	30	4	3	3.17	1	0	28.8	3	0	0	0	0	0	0	0	0	1	0
64741	3893.24	1	100	female	44	2	3	5	0	0	67.3	3	1	0	1	0	518	1	2	5.18	4	0
64777	2487.4	2	90	female	52	2	3	5	0	0	30.1	3	1	0	0	0	799.2	1	1	7.992	5	0
64779	5141.09	2	100	female	30	2	1	1.79	1	0	48.4	3	0	0	0	0	0	0	0	0	1	0
64786	25668.6	1	94	female	46	1	3	4.95	0	0	37.1	3	0	0	0	0	0	0	0	0	1	0
64792	12918.1	1	91	female	40	3	3	3.9	1	0	24.4	1	0	0	1	0	0	0	0	0	1	0
64800	1938.63	3	90	female	52	2	2	3.67	0	0	22.7	1	0	0	0	0	0	0	0	0	1	1
64801	7131.16	1	101	female	50	1	2	1.52	1	1	41.6	3	0	0	1	0	318.2	1	2	3.182	3	0
64807	9404.68	2	98	female	35	1	3	3.25	1	0	26.7	3	0	0	0	0	0	0	0	0	1	0
64813	10646.1	2	98	female	55	2	3	0.52	1	1	28.9	3	1	0	1	0	0	0	0	0	1	1
64823	8668.12	1	92	female	43	2	3	4.44	1	0	29.9	3	1	0	1	0	0	0	0	0	1	1
64825	56042.1	2	98	female	52	1	3	5	1	1	25.5	3	1	0	1	0	1036	1	2	10.36	5	1
64828	38487.5	3	92	female	58	3	1	1.39	0	0	26.5	3	1	0	1	0	0	0	0	0	1	1
64833	6487.99	1	92	female	37	3	3	0.87	1	0	37.2	3	0	0	1	0	0	0	0	0	1	0
64843	4249.83	2	90	female	50	2	1	0.96	0	1	35.2	3	0	0	1	0	0	0	0	0	1	0
64857	26095.4	1	98	female	54	1	3	1.34	1	0	47.7	3	1	1	1	0	296	1	1	2.96	2	0
64859	53466.2	1	94	female	46	1	2	2.43	1	1	26.5	3	0	0	1	0	0	0	0	0	1	1
64866	5125.32	2	96	female	25	2	1	0.4	0	1	25.3	3	0	0	0	0	0	0	0	0	1	0
64871	21073.5	1	97	female	49	1	3	3.36	1	0	23.1	1	0	0	0	0	0	0	0	0	1	0
64873	15889.1	2	91	female	41	1	3	5	1	0	23.5	1	0	0	0	0	0	0	0	0	1	0
64875	40195.4	1	93	female	34	1	3	5	1	0	21.5	1	0	0	0	0	0	0	0	0	1	0
64886	11196	3	91	female	59	4	1	0.81	1	0	38.1	3	1	1	1	0	0	0	0	0	1	1
64889	4265.19	2	95	female	51	1	1	1.19	1	1	30.9	3	1	0	1	1	0	0	0	0	1	1
64893	16056.8	2	103	female	23	1	3	3.44	1	0	18.9	1	0	0	0	0	207.2	1	1	2.072	2	0
64931	12429.3	2	102	female	59	2	3	2.04	1	0	23.2	1	1	1	1	0	377.4	1	2	3.774	3	1
64935	10500.5	2	95	female	25	1	3	2.22	1	1	26	3	0	0	1	0	0	0	0	0	1	0
64949	45626.4	1	97	female	26	1	3	4.77	1	0	36.4	3	0	0	1	0	0	0	0	0	1	0
64953	14750.4	1	101	female	44	1	3	1.12	1	0	19.1	1	0	0	0	0	1539.2	1	2	15.392	5	0
64962	6299.62	2	102	female	32	2	3	3.25	1	0	34.7	3	1	0	0	0	740	1	2	7.4	4	0
64968	2521.99	1	96	female	50	2	3	5	1	0	21.8	1	0	0	0	0	177.6	1	1	1.776	2	0
64974	4240.27	2	102	female	42	2	3	2.65	1	0	42.3	3	1	0	1	0	222	1	2	2.22	2	0
64975	9163.81	1	96	female	48	2	1	2.78	0	0	40.4	3	1	0	1	0	0	0	0	0	1	0
64978	3336.1	1	93	female	56	4	3	1.43	0	0	27.5	3	0	0	1	0	148	1	1	1.48	2	1
64979	6855.7	2	99	female	47	2	1	0.19	0	0	42.9	3	1	0	0	0	0	0	0	0	1	1
65006	3983.68	1	100	female	47	2	3	3.93	0	0	29.4	3	0	1	1	0	0	0	0	0	1	0
65007	3171.23	2	96	female	24	4	3	5	0	0	28.8	3	0	0	1	0	0	0	0	0	1	0
65009	9556.49	1	97	female	51	2	3	1.41	1	0	55.8	3	1	0	0	0	0	0	0	0	1	0
65014	32127.8	1	95	female	59	1	2	4.01	1	0	33.7	3	1	1	1	0	444	1	2	4.44	3	1
65021	21374	1	97	female	36	1	3	1.87	1	0	40.4	3	0	0	1	0	888	1	2	8.88	5	0
65022	2173.9	2	92	female	29	4	3	5	1	0	21.7	1	0	0	1	0	0	0	0	0	1	0
65027	6508.85	2	93	female	23	4	3	0.56	1	0	25.7	3	0	1	0	0	0	0	0	0	1	0
65065	16748.1	2	92	female	34	1	3	4.89	1	0	29.2	3	0	0	1	0	399.6	1	1	3.996	3	0
65067	24084.6	2	93	female	42	1	3	3.77	1	0	21	1	0	0	0	0	0	0	0	0	1	0
65072	9157.85	1	93	female	27	4	3	5	1	0	27.4	3	0	0	1	0	0	0	0	0	1	0
65075	25236.2	1	98	female	45	1	3	4.34	1	0	28.6	3	1	0	1	0	0	0	0	0	1	0
65076	8843.11	1	99	female	50	2	1	1.99	1	0	26.6	3	0	0	1	0	0	0	0	0	1	0
65079	12023.3	1	101	female	35	1	2	0.99	1	1	33.1	3	1	0	1	0	0	0	0	0	1	0
65084	5312.02	2	100	female	26	2	3	0.95	1	0	28.3	3	0	0	0	0	0	0	0	0	1	0
65088	14370.7	1	97	female	37	1	3	0.4	0	0	29.9	3	0	0	1	0	0	0	0	0	1	0
65093	12835.7	2	101	female	22	2	3	1.67	1	0	31.7	3	0	0	1	0	473.6	1	2	4.736	3	0
65102	8766.12	2	95	female	35	1	3	0.52	1	0	37.9	3	0	0	1	0	473.6	1	2	4.736	3	0
65105	4357.14	1	100	female	24	2	3	2.59	1	0	27.7	3	0	0	0	0	0	0	0	0	1	0
65114	5608.82	3	91	female	38	1	1	0.87	1	1	38.1	3	1	1	0	0	0	0	0	0	1	0
65119	9339.19	2	98	female	31	1	3	1.8	1	0	27.1	3	0	0	0	0	518	1	1	5.18	4	0
65122	16817.4	1	98	female	24	1	3	2.62	1	0	39.4	3	0	0	1	0	0	0	0	0	1	0
65124	5662.14	2	90	female	28	4	3	1.62	0	0	17.4	2	0	0	0	0	0	0	0	0	1	0
65125	4736.36	2	103	female	40	4	1	0.65	0	0	27.8	3	0	0	1	0	573.8	1	2	5.738	4	0
65129	4433.87	3	92	female	45	2	2	1.22	1	0	28.2	3	0	0	1	0	0	0	0	0	1	1
65132	5549.12	1	97	female	33	3	1	0.72	1	0	25.3	3	0	0	1	0	0	0	0	0	1	0
65133	49007.9	2	95	female	47	1	3	0.93	1	0	29.8	3	0	0	0	0	385.39	1	1	3.8539	3	0
65145	31006.8	1	97	female	57	3	2	3.59	1	0	21.9	1	1	0	0	1	0	0	0	0	1	1
65150	9624.12	2	101	female	53	2	3	2.52	1	0	32.9	3	1	1	1	0	1087.8	1	2	10.878	5	1
65151	8982.4	2	98	female	26	3	2	2.16	1	0	36.5	3	1	0	1	0	0	0	0	0	1	0
65169	2125.93	3	90	female	59	4	2	0	0	0	21.8	1	1	0	1	0	0	0	0	0	1	1
65172	16769	3	91	female	34	1	3	1.74	0	0	26.6	3	0	0	0	0	355.2	1	1	3.552	3	0
65173	2042.9	2	90	female	41	4	3	0.65	0	0	28.6	3	0	0	0	0	355.2	1	1	3.552	3	0
65174	12921.2	2	91	female	31	1	3	4.19	1	0	29.7	3	0	0	1	0	0	0	0	0	1	0
65175	2816.95	2	100	female	50	2	1	1.63	1	0	42.6	3	1	0	1	0	0	0	0	0	1	1
65176	5198.57	2	95	female	45	2	3	2.32	0	0	43.6	3	1	0	1	0	518	1	2	5.18	4	0
65188	2283.15	1	93	female	59	4	3	5	0	0	25.7	3	1	0	1	0	525.4	1	1	5.254	4	1
65191	8817.67	1	93	female	30	4	3	2.3	1	0	18.2	2	0	0	0	0	362.6	1	2	3.626	3	0
65192	19046.6	1	97	female	52	4	3	5	1	0	26.1	3	0	0	0	0	0	0	0	0	1	1
65214	10835.2	2	94	female	38	1	3	2.91	1	0	31.9	3	0	0	1	0	0	0	0	0	1	0
65217	11451.1	2	92	female	22	4	3	0.4	1	0	18.8	1	0	0	0	0	0	0	0	0	1	0
65225	2606.05	2	103	female	34	4	3	5	1	0	27.3	3	0	0	1	0	888	1	1	8.88	5	0
65227	3643.62	1	103	female	30	1	3	0.37	1	1	37.7	3	0	0	1	0	0	0	0	0	1	0
65237	26440.1	1	90	female	25	1	3	0.27	1	0	27.2	3	0	0	0	0	858.4	1	2	8.584	5	0
65241	2446.11	1	96	female	42	4	3	1.34	0	0	22.1	1	0	0	1	0	0	0	0	0	1	0
65244	2969.23	2	100	female	49	2	1	0.91	0	0	40	3	0	0	1	0	0	0	0	0	1	0
65249	11625.5	2	101	female	23	1	3	0.73	1	0	22.9	1	0	0	1	0	0	0	0	0	1	0
65256	12921.2	2	91	female	36	4	3	5	1	0	21.3	1	0	0	0	0	0	0	0	0	1	0
65260	6532.69	3	92	female	58	4	3	0.91	1	0	24.5	1	1	0	1	0	0	0	0	0	1	1
65261	6107.05	2	101	female	41	2	3	3.21	1	0	44.9	3	1	0	1	0	0	0	0	0	1	0
65266	3320.63	3	92	female	55	3	1	2.45	1	0	26	3	0	0	1	0	0	0	0	0	1	1
65267	1942.24	2	92	female	37	4	3	5	1	0	19.1	1	0	0	1	0	0	0	0	0	1	0
65268	12672.6	2	101	female	20	4	3	4.82	0	0	19.7	1	0	0	0	0	0	0	0	0	1	0
65271	5517.68	1	91	female	27	1	3	1.07	1	1	31.8	3	0	0	1	0	0	0	0	0	1	0
65283	5225.74	2	103	female	31	3	3	1.63	1	0	26.2	3	0	0	0	0	710.4	1	1	7.104	4	0
65288	39293.6	1	92	female	41	3	3	5	1	0	24.6	1	0	0	1	0	0	0	0	0	1	0
65306	6591.9	1	100	female	30	1	2	1.18	1	0	23.9	1	0	0	0	0	103.6	1	2	1.036	2	0
65308	3330.18	1	94	female	54	3	1	1.07	1	0	26.6	3	0	0	1	0	0	0	0	0	1	1
65317	3038.59	1	99	female	26	4	3	0.6	0	0	48.1	3	1	1	1	0	0	0	0	0	1	0
65322	13633.1	2	90	female	23	4	3	1.35	1	0	28.7	3	0	0	0	0	0	0	0	0	1	0
65331	5468.68	2	95	female	54	2	3	0.81	0	0	36.3	3	0	0	1	0	473.6	1	2	4.736	3	1
65336	23456.9	1	100	female	20	1	3	5	1	0	17.5	2	0	0	0	0	0	0	0	0	1	1
65338	11702.8	2	101	female	22	4	3	0.22	1	0	22.2	1	0	0	1	0	0	0	0	0	1	0
65340	13278.7	2	97	female	25	1	3	4.97	1	1	22.1	1	0	0	0	0	0	0	0	0	1	0
65346	2812.44	2	100	female	49	2	3	3.06	1	0	26	3	0	0	1	0	0	0	0	0	1	1
65347	2865.33	3	91	female	30	4	3	3.67	1	0	25.6	3	0	0	0	0	0	0	0	0	1	0
65348	14041	2	98	female	45	1	3	5	1	0	29.5	3	0	0	1	0	0	0	0	0	1	0
65353	2812.44	2	100	female	42	2	3	4.97	1	0	28.9	3	0	0	0	0	0	0	0	0	1	0
65358	45267.7	1	91	female	45	4	3	3.8	0	0	28.2	3	0	0	1	0	0	0	0	0	1	0
65370	22276.1	1	94	female	28	1	3	1.57	1	0	39	3	0	0	1	0	0	0	0	0	1	0
65372	6823.17	1	91	female	31	1	3	2.04	1	0	18.6	1	0	0	1	0	0	0	0	0	1	0
65373	75278	1	91	female	45	1	3	5	1	0	26.1	3	0	0	1	0	0	0	0	0	1	0
65375	59772.4	2	98	female	52	1	2	5	0	0	27.4	3	0	0	1	0	451.4	1	2	4.514	3	1
65392	2854.55	2	97	female	40	2	2	1.02	1	1	25.3	3	0	0	0	0	0	0	0	0	1	0
65404	13348.1	2	101	female	27	4	3	2.85	0	0	18.7	1	0	0	0	0	356	1	1	3.56	3	0
65430	6434.45	2	94	female	34	4	2	2.51	1	0	33.4	3	0	0	0	0	0	0	0	0	1	0
65434	2130.47	2	95	female	34	4	3	5	0	0	22.3	1	0	0	0	0	251.6	1	1	2.516	2	0
65443	2354.99	1	91	female	37	4	3	4.32	1	0	24.5	1	0	0	1	0	0	0	0	0	1	0
65450	4783.17	2	98	female	49	3	1	1.21	0	0	24.8	1	0	0	1	0	0	0	0	0	1	1
65451	17243.2	2	91	female	33	1	3	4.2	0	0	29.1	3	0	0	1	0	0	0	0	0	1	0
65454	1751.85	1	99	female	36	4	3	4.76	0	0	21.5	1	0	0	1	0	888	1	1	8.88	5	0
65462	55813.5	1	98	female	49	1	3	5	1	1	22.6	1	0	0	1	0	0	0	0	0	1	1
65464	2822.42	1	90	female	29	2	3	2.96	1	0	30	3	0	0	0	0	0	0	0	0	1	0
65475	3189.72	1	96	female	44	2	2	5	0	0	47	3	1	0	0	0	0	0	0	0	1	0
65476	9818.17	1	101	female	32	2	3	0.21	1	0	53.1	3	1	0	1	0	0	0	0	0	1	0
65477	3499.21	1	93	female	50	4	2	2.96	0	0	25.6	3	0	0	1	0	0	0	0	0	1	1
65498	2298.74	3	91	female	39	4	2	0.65	1	0	33.7	3	0	0	0	0	0	0	0	0	1	0
65501	11395.1	1	98	female	24	1	3	0	0	0	22.8	1	0	0	0	0	569.8	1	1	5.698	4	0
65503	8965.58	2	102	female	44	3	1	1.02	0	0	42.8	3	0	0	1	0	0	0	0	0	1	0
65512	16462.6	2	94	female	39	3	2	0.81	1	0	26.7	3	1	0	1	0	0	0	0	0	1	0
65517	6164.96	2	94	female	25	3	3	2.7	1	0	26.4	3	0	0	0	0	0	0	0	0	1	0
65520	22106.5	2	101	female	36	2	3	2.58	1	0	39.2	3	0	0	0	0	0	0	0	0	1	0
65534	12820.7	2	95	female	31	2	3	0.18	0	0	30.9	3	0	0	0	0	0	0	0	0	1	0
65546	4510.27	1	92	female	22	2	3	1.31	1	0	25.8	3	0	0	0	0	236.8	1	2	2.368	2	0
65548	14321.3	2	98	female	47	1	3	4.16	1	0	46.7	3	1	0	1	0	1576.2	1	2	15.762	5	0
65555	7843.85	1	98	female	20	1	3	0.45	0	0	19.2	1	0	0	0	0	451.4	1	1	4.514	3	0
65558	7076.54	1	100	female	36	2	3	5	1	0	34.7	3	1	0	1	0	0	0	0	0	1	0
65564	5936.85	3	90	female	36	2	3	0.37	0	0	44.7	3	1	0	1	0	318.2	1	2	3.182	3	0
65566	36066.8	3	91	female	30	1	3	1.95	1	0	29.6	3	0	0	0	0	0	0	0	0	1	0
65576	9739.18	2	102	female	27	3	3	2.3	1	0	19.3	1	0	0	0	0	355.2	1	2	3.552	3	0
65585	3468.5	2	91	female	49	4	3	2.34	0	0	22.5	1	0	0	0	0	251.6	1	1	2.516	2	0
65586	5518.56	2	97	female	35	2	2	0.46	1	0	39.1	3	1	0	0	0	0	0	0	0	1	0
65590	3417.75	2	93	female	43	2	2	2.07	1	0	33.1	3	1	0	0	0	0	0	0	0	1	0
65593	16141.3	2	100	female	51	4	3	3.58	1	0	34	3	0	0	1	0	0	0	0	0	1	0
65599	1968.65	3	90	female	56	2	3	4.2	1	1	43.8	3	1	1	1	0	0	0	0	0	1	1
65613	17281.9	2	94	female	53	1	2	5	1	0	24	1	0	0	1	0	0	0	0	0	1	1
65620	24157.7	2	92	female	25	1	3	2.75	1	0	22.2	1	0	0	0	0	355.2	1	1	3.552	3	0
65623	3243.9	1	93	female	25	4	3	5	1	0	22.6	1	0	0	0	0	0	0	0	0	1	0
65632	6094.88	1	102	female	42	4	3	1.7	1	0	28.7	3	0	0	0	0	192.4	1	1	1.924	2	0
65635	10031.3	2	97	female	29	2	2	0.81	0	0	30.8	3	0	0	0	0	0	0	0	0	1	0
65636	3298.72	2	91	female	51	2	1	5	1	0	28.9	3	0	0	1	0	355.2	1	2	3.552	3	0
65641	17447.9	2	94	female	33	1	2	0.89	1	1	34.5	3	0	0	1	0	0	0	0	0	1	0
65642	18969.4	2	94	female	41	1	3	5	0	0	34.6	3	0	0	1	0	0	0	0	0	1	1
65643	49278.9	1	97	female	38	1	3	5	1	0	29.1	3	0	0	1	0	473.6	1	2	4.736	3	0
65647	10860.9	1	94	female	29	1	2	1.04	1	0	33.3	3	0	0	1	0	0	0	0	0	1	0
65653	16221.1	2	96	female	30	2	1	0.65	0	0	40.9	3	0	0	1	0	310.8	1	2	3.108	3	0
65658	5051.44	1	97	female	49	2	3	4.92	1	0	31.3	3	0	0	1	0	1284.64	1	2	12.8464	5	0
65661	16286.6	2	99	female	38	4	2	0.52	1	1	24.5	1	0	0	1	0	0	0	0	0	1	1
65662	6508.73	2	96	female	31	2	2	1.62	0	0	41.6	3	1	0	1	0	473.6	1	2	4.736	3	0
65663	9739.54	1	94	female	24	1	2	0.74	0	1	30.4	3	0	0	1	0	0	0	0	0	1	0
65672	6098.09	2	101	female	22	4	3	0.92	1	0	23.5	1	0	0	0	0	0	0	0	0	1	0
65676	38940.1	1	98	female	35	1	1	2.6	1	0	22.6	1	0	0	0	0	0	0	0	0	1	0
65680	2696.85	3	91	female	44	4	3	5	0	0	23.9	1	0	0	1	0	236.8	1	1	2.368	2	0
65682	59460.7	1	99	female	57	1	3	5	1	0	27.1	3	0	0	0	0	0	0	0	0	1	1
65687	3274.41	2	101	female	55	1	1	0.79	0	0	33.3	3	1	1	0	0	473.6	1	2	4.736	3	1
65688	87387.7	2	91	female	54	1	3	5	1	0	25	1	1	0	1	0	355.2	1	1	3.552	3	1
65716	8205.07	1	98	female	54	1	2	1.57	1	1	33.8	3	1	0	1	1	0	0	0	0	1	1
65722	6915.93	2	97	female	39	3	1	0	1	1	24.5	1	0	0	1	0	0	0	0	0	1	0
65730	5527.44	2	100	female	52	2	3	4.86	0	0	37	3	0	0	1	0	0	0	0	0	1	1
65737	4695.32	2	95	female	53	1	2	3.34	0	1	28.2	3	0	0	1	0	0	0	0	0	1	1
65753	7011.96	2	101	female	30	1	2	0.3	1	0	37.3	3	0	0	0	0	355.2	1	2	3.552	3	0
65757	4868.47	2	97	female	45	1	2	1.45	1	1	35.8	3	1	0	1	0	0	0	0	0	1	0
65765	18794.7	1	102	female	20	1	2	1.42	1	1	20	1	0	0	0	0	0	0	0	0	1	0
65768	18762.7	1	91	female	50	1	3	1.3	0	0	32.3	3	1	0	1	0	429.2	1	2	4.292	3	1
65781	2377.11	1	93	female	41	4	3	1.15	0	0	27.5	3	1	0	1	0	310.8	1	2	3.108	3	0
65782	7393.02	1	97	female	53	2	3	5	0	0	34.8	3	0	0	1	0	0	0	0	0	1	1
65784	3036.09	2	95	female	57	2	3	2.58	1	0	25.9	3	1	0	1	0	429.2	1	2	4.292	3	1
65797	5351.3	1	90	female	52	2	3	4.48	1	0	31.8	3	0	0	0	0	259	1	1	2.59	2	1
65798	7981.69	2	102	female	26	4	2	0.57	0	0	38.5	3	0	0	1	0	0	0	0	0	1	0
65828	17310.6	3	91	female	22	1	3	1.74	1	0	23.5	1	0	0	1	0	1184	1	1	11.84	5	0
65851	10076	3	92	female	20	3	2	0.65	0	0	42.1	3	0	0	1	0	473.6	1	2	4.736	3	0
65852	7364.05	2	92	female	29	4	3	5	1	0	22	1	0	0	1	0	2590	1	1	25.9	5	0
65863	2038.72	2	92	female	33	4	3	4.59	0	0	19.7	1	0	0	0	0	0	0	0	0	1	0
65874	49518.2	1	91	female	43	1	3	2.77	1	0	25.5	3	0	0	1	0	518	1	2	5.18	4	0
65879	19739.9	3	92	female	32	3	3	5	1	0	25.9	3	0	0	1	0	251.6	1	2	2.516	2	0
65880	9093.02	2	96	female	26	3	3	1.47	1	0	25.8	3	0	0	1	0	392.2	1	2	3.922	3	0
65893	2810.51	2	95	female	55	2	3	1.18	0	0	35.2	3	1	0	1	0	0	0	0	0	1	1
65895	10532.1	1	90	female	50	1	1	1.55	1	1	37.6	3	0	0	1	0	1398.6	1	1	13.986	5	0
65896	37744.3	1	94	female	31	1	2	0.44	1	1	26.7	3	1	0	1	0	0	0	0	0	1	0
65902	5429.01	2	95	female	22	2	2	1.41	0	1	23.8	1	0	0	1	0	0	0	0	0	1	0
65921	2646.4	1	96	female	41	4	3	1.45	0	0	23.7	1	0	0	1	0	0	0	0	0	1	0
65928	7461.04	1	98	female	39	1	3	1.73	1	1	29.5	3	1	0	0	0	2575.2	1	2	25.752	5	0
65939	2745.97	2	100	female	20	2	3	0.27	1	0	27.3	3	0	0	0	0	0	0	0	0	1	0
65940	1864.97	3	91	female	24	4	3	0.92	0	0	21.7	1	0	0	1	0	858.4	1	1	8.584	5	0
65951	20461.3	1	99	female	50	1	3	4.86	1	0	33.1	3	1	0	0	0	0	0	0	0	1	1
65953	5400.22	2	96	female	24	3	1	0.68	0	0	25.7	3	0	0	1	0	606.8	1	2	6.068	4	0
65957	14143.9	2	95	female	47	4	3	3.44	1	1	33.2	3	0	0	0	0	1554	1	1	15.54	5	1
65962	6179.62	2	92	female	56	2	2	0.57	1	1	33.3	3	0	0	1	0	0	0	0	0	1	1
65975	10702.7	2	90	female	30	1	3	1.19	1	0	25.2	3	0	0	0	0	0	0	0	0	1	0
65991	22230	3	91	female	26	1	3	2.75	1	1	22.3	1	0	0	0	0	0	0	0	0	1	0
66000	3133.6	2	92	female	54	4	3	5	1	0	25.7	3	0	0	0	0	0	0	0	0	1	1
66008	62108	1	91	female	43	1	3	5	1	1	31.3	3	0	0	1	0	0	0	0	0	1	0
66010	6414.34	1	101	female	40	1	2	1.17	0	0	18.1	2	0	0	0	0	0	0	0	0	1	1
66027	15058.6	2	94	female	40	3	3	2.94	1	1	19.6	1	0	0	0	0	266.4	1	2	2.664	2	0
66028	47227	1	92	female	30	1	3	3.93	0	0	34.6	3	0	0	1	0	0	0	0	0	1	0
66040	21359.1	2	103	female	24	4	3	1.98	1	0	26.2	3	0	0	0	0	0	0	0	0	1	0
66052	56337.7	1	101	female	43	1	3	2.31	0	0	46.9	3	1	0	1	0	2072	1	2	20.72	5	0
66054	14101.3	1	97	female	33	1	3	5	1	0	23.5	1	0	0	0	0	0	0	0	0	1	0
66056	10458.7	1	101	female	57	2	2	5	1	0	21.5	1	0	0	1	0	251.6	1	2	2.516	2	1
66057	6699.91	2	99	female	48	2	1	0.81	0	0	28.1	3	1	1	1	0	0	0	0	0	1	1
66093	5067.75	1	100	female	41	2	3	2.15	1	0	39	3	0	0	1	0	310.8	1	1	3.108	3	0
66096	6611.88	1	103	female	26	3	2	0.03	1	1	28.8	3	0	0	0	0	0	0	0	0	1	0
66101	9381.14	2	98	female	20	1	2	0.23	1	0	25	1	0	0	0	0	0	0	0	0	1	0
66104	7296.98	2	101	female	50	1	1	0.3	0	1	20.5	1	1	0	1	0	0	0	0	0	1	0
66111	4004	1	97	female	26	2	3	5	1	0	24.2	1	0	0	0	0	0	0	0	0	1	0
66114	4505.16	2	98	female	39	1	3	0.38	1	1	34.7	3	1	0	1	0	310.8	1	1	3.108	3	0
66115	94885.2	1	91	female	59	1	3	3.51	1	0	21.5	1	0	0	1	0	0	0	0	0	1	1
66123	17472.3	2	95	female	29	1	3	0.79	1	1	45.9	3	0	0	1	0	532.8	1	2	5.328	4	0
66124	5576.5	2	102	female	37	3	1	1.04	0	0	23.8	1	0	1	0	0	0	0	0	0	1	0
66125	6582.47	1	102	female	46	4	3	4.59	0	0	42.1	3	0	1	1	0	1036	1	2	10.36	5	1
66131	14290.5	1	101	female	36	1	3	0.97	0	1	25.1	3	0	0	1	0	0	0	0	0	1	0
66147	7768.95	1	103	female	57	4	3	0.53	0	0	29.8	3	0	0	1	0	340.4	1	2	3.404	3	1
66152	2235.18	1	99	female	58	2	3	1.06	1	1	17.6	2	0	0	1	0	0	0	0	0	1	1
66167	1577.62	1	95	female	23	4	3	0.73	0	0	25	1	0	0	0	0	0	0	0	0	1	0
66172	26134.5	1	98	female	20	1	2	0.73	0	0	35.4	3	0	0	0	0	0	0	0	0	1	0
66173	29937.7	2	98	female	32	3	1	0.27	1	0	26.4	3	0	0	0	0	236.8	1	2	2.368	2	0
66179	5009.84	1	92	female	23	4	3	0.33	1	0	17.8	2	0	0	0	0	0	0	0	0	1	0
66191	4162.44	1	92	female	56	2	1	0.98	0	0	28.2	3	1	0	1	0	0	0	0	0	1	1
66204	9379.93	1	100	female	33	2	3	3.47	1	0	45	3	1	0	0	0	0	0	0	0	1	0
66205	15960.5	1	93	female	28	1	3	5	0	0	40.5	3	0	0	1	0	251.6	1	1	2.516	2	0
66217	4129.4	2	98	female	51	3	1	2.25	1	0	27.9	3	0	0	1	0	0	0	0	0	1	1
66218	7653.55	1	97	female	43	4	3	2.24	1	0	49.2	3	1	1	0	0	429.2	1	2	4.292	3	0
66219	19777.8	1	101	female	46	1	1	2.64	1	0	25.3	3	0	0	1	0	651.2	1	2	6.512	4	1
66233	2423.36	1	92	female	25	4	3	3.3	1	0	23.3	1	0	0	1	0	0	0	0	0	1	0
66235	13143	1	91	female	33	4	3	0.89	1	0	22.8	1	0	0	0	0	0	0	0	0	1	0
66241	4961.58	2	90	female	50	4	3	1.19	0	0	29.6	3	1	0	1	0	0	0	0	0	1	1
66243	8234.77	2	97	female	39	2	3	5	1	0	28.9	3	0	0	1	0	355.2	1	2	3.552	3	0
66249	2656.22	2	96	female	27	4	3	2.39	1	0	19.1	1	0	0	1	0	740	1	2	7.4	4	0
66250	29685	3	92	female	21	1	3	0.52	0	0	30.5	3	0	0	0	0	0	0	0	0	1	0
66253	14783.5	1	101	female	38	1	3	2.6	1	0	28.4	3	1	0	1	0	355.2	1	2	3.552	3	1
66256	4095.66	3	92	female	49	3	3	2.01	1	0	35.3	3	1	0	0	0	525.845	1	2	5.25845	4	1
66266	4576.27	1	95	female	28	2	2	2.3	0	0	31.6	3	0	0	1	0	192.4	1	1	1.924	2	0
66275	8335.88	1	93	female	20	2	3	1.79	0	0	24.6	1	0	0	1	0	0	0	0	0	1	0
66276	5145.08	1	94	female	47	1	3	0.79	1	0	26.4	3	1	0	0	0	0	0	0	0	1	1
66278	3795.27	3	90	female	36	4	1	1.48	0	0	36.9	3	0	0	0	0	0	0	0	0	1	1
66281	33729.5	1	101	female	51	1	1	2.31	1	1	25	1	0	0	1	0	947.2	1	2	9.472	5	1
66283	6160.18	2	98	female	33	2	3	3.36	1	0	40.2	3	0	0	1	0	0	0	0	0	1	0
66291	4900.32	1	99	female	33	2	3	4.59	1	0	38.3	3	0	0	0	0	0	0	0	0	1	0
66299	1525.95	1	103	female	22	4	2	0.82	0	0	25.9	3	0	0	0	1	259	1	2	2.59	2	0
66300	4100.36	2	101	female	35	1	2	0.59	1	0	35.4	3	1	0	1	0	734.23	1	2	7.3423	4	0
66302	5032.17	2	97	female	45	1	1	0	1	1	23.3	1	0	0	1	0	0	0	0	0	1	0
66303	8513.61	2	101	female	24	2	3	2.43	1	1	24.7	1	0	0	1	0	0	0	0	0	1	0
66306	5889.71	2	95	female	56	2	3	1.81	1	0	35.4	3	0	0	1	0	207.2	1	1	2.072	2	1
66309	5707	1	102	female	30	4	1	1.02	1	1	21.6	1	0	0	0	0	0	0	0	0	1	0
66325	8871.01	1	96	female	24	2	2	2.95	1	0	18.1	2	1	0	0	0	0	0	0	0	1	0
66338	13986.6	1	98	female	31	1	3	2.2	1	0	24.7	1	0	0	0	0	0	0	0	0	1	1
66342	8471.72	1	101	female	32	1	2	0	1	1	25.3	3	0	0	1	0	0	0	0	0	1	0
66343	16340.2	1	98	female	20	1	3	0.27	1	1	34.6	3	0	0	0	0	0	0	0	0	1	0
66349	3458.02	2	100	female	24	4	2	1.62	1	0	30.5	3	0	0	1	0	0	0	0	0	1	0
66362	17109.2	1	92	female	55	1	3	1.05	1	0	24.5	1	1	0	1	0	0	0	0	0	1	1
66366	11603	2	96	female	26	2	1	0.64	1	1	21.6	1	0	0	0	0	0	0	0	0	1	0
66369	3404.62	2	95	female	48	2	3	5	0	0	42.2	3	1	0	1	0	0	0	0	0	1	1
66378	36365.4	1	101	female	59	1	2	2.42	0	0	32.9	3	0	0	1	0	0	0	0	0	1	1
66382	5551.98	3	92	female	40	3	3	2.82	1	0	33.8	3	1	1	1	0	44.4	1	1	0.444	2	0
66384	3325.39	1	99	female	38	1	2	1.12	0	0	23.1	1	0	0	0	0	0	0	0	0	1	0
66391	17739.4	3	91	female	28	1	3	5	1	0	21.4	1	0	0	1	0	651.2	1	1	6.512	4	0
66393	4684.48	1	92	female	43	4	3	2.06	1	0	24	1	1	0	1	0	0	0	0	0	1	0
66395	2449.68	2	90	female	41	4	1	0.81	0	0	19.3	1	1	0	0	0	444.4	1	2	4.444	3	0
66396	3039.98	2	102	female	46	4	1	1.08	1	0	41.2	3	1	1	1	0	355.2	1	1	3.552	3	1
66404	28458.4	1	91	female	35	1	3	2.44	0	0	27.8	3	0	0	1	0	0	0	0	0	1	0
66418	2259.29	1	94	female	26	4	3	4.76	0	0	21.7	1	0	0	0	0	369.85	1	1	3.6985	3	0
66422	4943.46	1	102	female	33	2	3	1.57	0	0	56.5	3	1	1	1	0	0	0	0	0	1	0
66431	35443.3	2	94	female	23	1	3	2.94	1	1	24	1	0	0	1	0	0	0	0	0	1	0
66439	10962.4	2	98	female	48	3	2	1.53	1	1	35.5	3	0	0	0	0	0	0	0	0	1	0
66443	8874.49	3	92	female	38	3	1	1.12	0	0	34.9	3	1	0	1	0	103.6	1	2	1.036	2	0
66451	4321.88	1	90	female	52	4	2	5	1	0	30	3	0	0	1	0	0	0	0	0	1	1
66453	2302.94	1	91	female	22	4	3	0.48	0	1	19	1	0	0	0	0	0	0	0	0	1	0
66467	6026.79	1	98	female	48	1	1	0.75	1	1	42.5	3	1	1	1	0	1894.4	1	1	18.944	5	1
66470	25764.8	2	94	female	31	3	2	3.21	1	1	24.4	1	1	0	0	0	0	0	0	0	1	0
66474	4765.78	1	91	female	43	1	1	0.2	1	1	32.5	3	0	0	1	0	473.6	1	1	4.736	3	0
66485	12336.9	1	96	female	33	2	3	5	1	0	42.5	3	0	0	0	0	0	0	0	0	1	0
66497	5125.32	2	96	female	25	2	1	0.4	0	0	33.4	3	0	0	0	0	0	0	0	0	1	0
66506	7596.19	2	94	female	25	1	3	1.16	0	0	17.5	2	0	0	0	0	606.8	1	1	6.068	4	0
66511	4857.93	1	93	female	52	4	3	0.92	0	0	29.3	3	0	0	1	0	177.6	1	1	1.776	2	0
66520	3538.76	1	100	female	54	2	2	2.36	1	0	41	3	1	0	1	0	0	0	0	0	1	1
66522	35092.8	3	92	female	46	1	3	5	1	0	27	3	0	0	0	0	0	0	0	0	1	0
66531	8936.54	2	94	female	57	4	3	5	1	0	28.6	3	0	0	1	0	0	0	0	0	1	1
66543	3253.01	2	99	female	57	2	3	5	1	0	39.9	3	1	1	1	0	592	1	2	5.92	4	1
66544	18342.8	1	100	female	37	2	2	2.36	1	0	26.7	3	0	0	1	0	1894.4	1	2	18.944	5	1
66550	8424.31	2	101	female	42	2	3	1.9	1	0	47.7	3	0	0	1	0	369.85	1	2	3.6985	3	0
66558	22449.9	1	97	female	54	1	2	5	1	0	22.5	1	0	0	0	0	621.6	1	2	6.216	4	1
66561	4634	1	102	female	42	3	1	0.54	0	0	31.8	3	0	0	1	0	0	0	0	0	1	0
66562	40155.3	1	94	female	26	1	3	4.3	1	0	26.4	3	0	0	1	0	821.4	1	1	8.214	5	0
66564	14628.4	1	98	female	47	1	2	2.88	1	0	33.5	3	0	0	1	0	0	0	0	0	1	1
66568	17449.2	2	95	female	52	1	3	5	1	0	24.7	1	0	0	1	0	1813	1	2	18.13	5	1
66597	4035.01	2	96	female	54	3	1	4.04	1	1	37.8	3	1	1	1	0	0	0	0	0	1	1
66599	15472.5	2	98	female	31	1	2	1.61	0	1	38.6	3	0	0	1	0	1263.8	1	2	12.638	5	0
66603	6299.26	1	98	female	34	1	2	0.5	0	0	27.4	3	0	0	1	0	0	0	0	0	1	1
66614	53475.3	1	95	female	44	1	2	4.08	1	0	25.8	3	0	0	1	0	1480	1	1	14.8	5	1
66628	18494.4	3	91	female	41	1	3	3.4	1	0	34.2	3	1	1	1	0	251.6	1	1	2.516	2	0
66640	18879.1	1	91	female	32	1	2	2.05	1	0	38.6	3	0	0	1	0	0	0	0	0	1	0
66641	4727.38	1	94	female	46	1	3	0.94	0	0	35.5	3	0	0	0	0	1250.6	1	1	12.506	5	0
66649	5653.1	2	100	female	53	2	3	1.34	1	1	30.6	3	1	0	1	0	0	0	0	0	1	1
66665	25480.7	2	92	female	27	1	3	4.59	1	0	24.7	1	0	0	1	0	0	0	0	0	1	0
66673	26349.4	3	92	female	25	4	3	2.22	0	0	28.1	3	0	0	0	0	947.2	1	1	9.472	5	0
66681	6502.59	2	102	female	23	2	3	0.63	1	1	26.1	3	1	0	0	0	0	0	0	0	1	0
66714	8117.81	2	102	female	21	3	3	3.92	0	0	19	1	0	0	0	0	192.4	1	2	1.924	2	0
66717	7599.27	1	90	female	23	4	1	0.43	0	0	39.9	3	1	0	1	0	592	1	2	5.92	4	0
66718	13700.7	1	97	female	56	1	2	1.16	1	0	25.9	3	1	0	1	0	0	0	0	0	1	0
66722	22047.8	3	91	female	41	1	3	5	1	0	23.3	1	0	0	1	0	0	0	0	0	1	0
66736	2627.66	1	93	female	55	4	3	5	1	0	18.1	2	0	0	1	0	355.2	1	1	3.552	3	1
66746	21068.2	1	94	female	23	1	3	1.31	0	0	33.3	3	0	0	1	0	947.2	1	2	9.472	5	0
66749	7677.21	2	95	female	56	2	2	0.7	1	0	30.8	3	1	0	1	0	0	0	0	0	1	1
66755	13667.7	2	90	female	33	3	1	0.96	1	0	34.5	3	0	0	0	0	532.8	1	1	5.328	4	0
66759	3369.53	3	90	female	57	2	3	2.23	1	0	40.2	3	1	1	1	1	0	0	0	0	1	1
66769	7942.54	2	99	female	24	2	3	2.43	1	0	35.2	3	0	0	0	0	0	0	0	0	1	0
66770	12666.4	2	97	female	22	1	3	2.85	1	0	44.6	3	1	0	1	0	0	0	0	0	1	0
66771	5747.56	1	98	female	31	4	3	0.4	1	0	34.3	3	0	0	1	0	858.4	1	2	8.584	5	1
66789	4604.19	1	97	female	38	1	3	1.03	0	0	30.5	3	0	0	1	0	0	0	0	0	1	0
66797	4435.19	1	96	female	30	2	3	1.52	0	0	25.9	3	0	0	0	0	0	0	0	0	1	0
66798	12238.2	2	92	female	56	4	3	0.4	1	0	30.5	3	1	0	1	0	355.2	1	1	3.552	3	1
66821	6633.49	2	102	female	30	4	2	1.12	0	0	33.8	3	0	0	1	0	592	1	2	5.92	4	0
66833	6108.75	2	91	female	39	4	2	0.73	1	0	22.7	1	0	0	0	0	0	0	0	0	1	0
66839	8177.07	1	93	female	25	4	3	0.41	1	0	17	2	0	0	0	0	0	0	0	0	1	0
66848	58504.3	1	90	female	52	1	3	5	1	0	21.6	1	0	0	0	0	0	0	0	0	1	0
66851	27966	1	97	female	46	1	3	5	1	0	28.7	3	0	0	1	0	0	0	0	0	1	0
66869	3804.2	1	97	female	54	2	3	5	0	0	36.4	3	1	0	1	0	473.6	1	2	4.736	3	1
66874	11530.9	2	100	female	31	1	3	5	1	0	27.2	3	0	0	1	0	0	0	0	0	1	0
66879	53870.7	1	100	female	42	1	3	4.56	1	0	28.3	3	1	0	0	0	0	0	0	0	1	0
66882	7603.77	1	92	female	22	3	3	5	1	0	18.8	1	0	0	0	0	1065.6	1	1	10.656	5	0
66884	8435.25	2	91	female	35	1	3	1.22	1	0	27.4	3	0	0	1	0	0	0	0	0	1	0
66897	3279.19	2	100	female	28	2	3	3.24	0	0	29.8	3	0	0	1	0	0	0	0	0	1	0
66898	3633.55	2	99	female	45	2	3	2.6	0	0	20.2	1	0	0	1	0	0	0	0	0	1	0
66902	12440.3	1	90	female	32	2	3	0.63	1	0	38.4	3	0	0	1	0	2323.6	1	2	23.236	5	0
66903	10464.7	2	94	female	39	1	3	1.17	0	0	19.3	1	0	0	0	0	0	0	0	0	1	1
66905	3171.23	2	96	female	25	4	3	2.2	1	0	18.7	1	0	0	0	0	0	0	0	0	1	0
66909	9661.75	1	95	female	27	1	2	0.28	1	1	39.9	3	0	1	1	0	355.2	1	2	3.552	3	0
66921	8315.75	1	98	female	34	2	3	0.86	1	1	36.8	3	1	0	1	0	0	0	0	0	1	0
66923	20225.3	1	100	female	47	4	3	5	1	0	27.2	3	0	0	0	0	0	0	0	0	1	1
66925	28331.9	1	99	female	23	1	3	0.46	1	0	22	1	0	0	1	0	518	1	2	5.18	4	0
66942	7659.43	2	95	female	43	1	1	0.9	1	0	47.8	3	1	0	1	0	0	0	0	0	1	0
66943	5745.39	1	101	female	46	1	1	0.67	0	1	31.8	3	0	0	1	0	0	0	0	0	1	1
66945	4257.05	1	102	female	57	3	1	1.48	0	0	30.3	3	1	0	1	0	0	0	0	0	1	1
66949	3019.53	1	92	female	54	4	3	5	0	0	24.8	1	1	0	0	0	296	1	2	2.96	2	1
66954	15322.2	2	92	female	27	1	3	5	1	0	24.5	1	0	0	1	0	0	0	0	0	1	0
66956	17497	2	98	female	21	1	1	0.54	0	1	25.9	3	0	0	1	0	2878.6	1	2	28.786	5	1
66959	8796.58	2	102	female	43	3	1	0.54	0	0	29.7	3	0	0	0	0	0	0	0	0	1	0
66964	14230.9	1	99	female	27	1	3	4.09	1	0	24.5	1	0	0	1	0	0	0	0	0	1	0
66973	24738.1	2	94	female	49	1	3	4.42	1	0	32.8	3	0	0	1	0	0	0	0	0	1	0
66988	7237.3	1	96	female	40	2	3	0.93	1	0	33.9	3	0	0	0	0	355.2	1	1	3.552	3	0
67007	3130.48	2	101	female	40	4	3	3.74	0	0	23.4	1	0	0	1	0	695.6	1	2	6.956	4	1
67009	13527.7	1	92	female	33	1	3	1.57	1	0	35.6	3	0	0	0	0	1361.6	1	1	13.616	5	0
67012	1822.38	3	92	female	34	4	3	0.91	1	0	31.4	3	1	0	1	0	1568.8	1	2	15.688	5	0
67014	6296.23	2	100	female	48	2	2	0.95	0	0	32.5	3	0	0	0	0	0	0	0	0	1	1
67015	6242.98	3	90	female	22	2	3	2.23	1	0	26.4	3	0	0	1	0	592	1	2	5.92	4	0
67032	10449.6	2	92	female	32	4	3	1.35	1	0	21.1	1	0	0	0	0	347.8	1	1	3.478	3	0
67039	11333.2	3	90	female	31	1	3	3.64	1	0	19.6	1	0	0	0	0	355.2	1	1	3.552	3	0
67041	8249.55	2	101	female	36	2	2	0.54	1	1	22.9	1	0	0	0	0	473.6	1	2	4.736	3	0
67047	9281.81	2	102	female	54	4	3	4.59	0	0	31.4	3	1	0	1	0	0	0	0	0	1	1
67051	1884.17	2	103	female	37	4	3	3.48	0	0	32.3	3	0	0	0	0	0	0	0	0	1	0
67087	6546.39	1	99	female	27	2	3	0.6	0	0	27.1	3	0	0	0	0	0	0	0	0	1	1
67100	4168.8	2	93	female	29	2	3	1.72	1	0	33.5	3	0	0	1	0	722	1	2	7.22	4	0
67109	20948	1	92	female	29	3	3	3.9	1	0	25.4	3	0	0	1	0	0	0	0	0	1	0
67113	71440.4	1	93	female	55	1	3	5	1	0	20	1	0	0	1	0	118.4	1	2	1.184	2	1
67116	8679.36	2	99	female	31	3	3	5	1	0	29.3	3	0	0	0	0	0	0	0	0	1	0
67117	9171.63	1	101	female	25	1	3	0.22	1	1	21.5	1	0	0	1	0	273.8	1	2	2.738	2	0
67119	21750.9	1	94	female	46	1	3	1.31	1	0	32.7	3	0	0	1	0	0	0	0	0	1	0
67123	13264.9	2	97	female	33	2	2	1.63	1	1	26.4	3	0	0	0	0	0	0	0	0	1	0
67129	4541.1	2	95	female	24	2	3	2.32	1	0	23.6	1	0	0	0	0	0	0	0	0	1	0
67132	9706.73	1	97	female	32	2	3	1.74	1	0	43.5	3	1	0	0	0	236.8	1	1	2.368	2	0
67153	2798.72	2	100	female	23	2	2	0.27	1	0	30.7	3	0	0	0	0	0	0	0	0	1	0
67165	7823.8	1	101	female	46	1	3	0.66	1	1	27.3	3	0	0	1	0	2279.2	1	2	22.792	5	0
67171	3451.1	2	97	female	51	2	1	0.81	0	0	29.8	3	0	0	1	0	0	0	0	0	1	0
67173	8630.14	3	92	female	21	4	3	1.6	1	1	34.3	3	0	0	0	0	0	0	0	0	1	0
67174	46637.3	1	99	female	25	1	3	3.63	1	0	23.3	1	0	0	0	0	1213.6	1	2	12.136	5	0
67182	2962.45	1	98	female	44	2	3	3.77	0	0	32.3	3	0	0	0	0	606.8	1	2	6.068	4	1
67183	11168.2	1	100	female	52	2	3	3.7	1	0	25.7	3	0	0	0	0	0	0	0	0	1	0
67190	11198.5	1	101	female	36	1	3	4.5	1	1	27.3	3	1	0	0	0	0	0	0	0	1	1
67191	5971.96	1	101	female	33	1	1	1.65	1	0	28.2	3	0	0	1	0	473.6	1	1	4.736	3	0
67192	18051.5	2	98	female	55	1	3	2.7	1	1	28.1	3	1	0	1	0	0	0	0	0	1	1
67219	9065.57	3	90	female	32	1	3	5	1	0	20.3	1	0	0	1	0	0	0	0	0	1	0
67232	8042.06	1	98	female	48	1	3	0.18	1	0	33.4	3	0	0	1	0	0	0	0	0	1	0
67249	2624.66	2	92	female	58	4	3	1.65	0	0	24.6	1	0	0	0	0	651.2	1	1	6.512	4	1
67250	20985.2	2	102	female	43	4	3	1.38	1	0	29.3	3	0	1	1	0	0	0	0	0	1	1
67252	7168.63	3	91	female	24	4	3	1.1	1	0	20.4	1	0	0	0	0	303.4	1	1	3.034	2	0
67270	6985.52	3	92	female	42	1	3	1.41	1	1	37.9	3	0	0	0	0	1302.4	1	2	13.024	5	0
67279	6903.92	2	90	female	32	2	3	0.38	1	1	19.8	1	0	0	0	0	1213.6	1	2	12.136	5	0
67283	1975.06	1	96	female	56	4	3	5	0	0	27.4	3	0	0	1	0	0	0	0	0	1	1
67298	3130.12	2	99	female	24	2	2	1.11	0	0	34.4	3	0	0	0	0	621.6	1	2	6.216	4	0
67305	13162.4	2	101	female	20	2	3	0.22	1	0	29.7	3	0	0	0	0	0	0	0	0	1	0
67311	9355.62	3	92	female	27	3	3	2	1	0	42.5	3	0	0	0	0	0	0	0	0	1	0
67315	2789	2	100	female	51	2	2	1.79	0	1	24.9	1	0	0	1	1	0	0	0	0	1	1
67316	8805.1	1	102	female	48	3	2	1.34	0	0	44.1	3	1	0	1	0	503.2	1	2	5.032	4	1
67326	9417.15	2	97	female	47	2	3	0.76	1	1	52.8	3	0	0	1	0	355.2	1	2	3.552	3	1
67332	6963.99	1	103	female	45	4	3	1.89	0	0	28.8	3	0	0	1	0	0	0	0	0	1	0
67335	3774.54	1	93	female	30	1	3	0.69	1	0	18.2	2	0	0	1	0	0	0	0	0	1	0
67355	5759.8	1	103	female	22	3	3	0.51	1	0	27.4	3	0	0	0	0	74	1	2	0.74	2	0
67356	18729.9	2	97	female	49	1	2	4.97	1	0	50.4	3	0	0	0	0	0	0	0	0	1	1
67365	2862.15	1	96	female	58	2	3	5	0	0	49.9	3	1	0	0	0	0	0	0	0	1	1
67368	7485.86	3	91	female	23	4	2	0.81	0	0	25.7	3	0	0	0	0	0	0	0	0	1	0
67375	8350.46	2	100	female	45	2	1	1.38	0	0	37.3	3	1	0	0	0	355.2	1	2	3.552	3	1
67376	7331.37	1	98	female	57	1	3	0.72	1	0	40.8	3	1	0	1	0	0	0	0	0	1	1
67380	7167.5	2	99	female	58	2	3	1.88	1	0	47.1	3	1	0	1	0	0	0	0	0	1	1
67390	47445.6	2	95	female	56	1	3	4.92	1	1	18.2	2	1	0	1	0	0	0	0	0	1	1
67391	11063.4	3	91	female	30	1	3	5	1	0	30.6	3	0	0	1	0	0	0	0	0	1	0
67393	5233.17	2	93	female	29	4	3	3.67	1	0	23.8	1	0	0	0	0	0	0	0	0	1	0
67395	4675.04	2	95	female	55	2	1	0.66	0	0	29.9	3	0	1	1	0	0	0	0	0	1	1
67399	6412.39	2	103	female	55	4	2	1.65	0	0	24.1	1	0	0	1	0	0	0	0	0	1	1
67402	4406.91	2	100	female	59	2	3	2.72	0	0	40.3	3	1	0	0	1	192.4	1	1	1.924	2	1
67417	9634.18	2	97	female	58	4	3	5	0	0	20.5	1	0	0	0	0	0	0	0	0	1	1
67424	11834.4	2	101	female	32	2	2	0.65	0	0	54.4	3	1	0	1	0	0	0	0	0	1	1
67436	3607.84	2	92	female	23	2	3	1.38	1	0	20.3	1	0	0	1	0	429.2	1	1	4.292	3	0
67442	8841.85	1	99	female	39	2	3	2.72	1	0	28.8	3	1	0	0	0	577.2	1	2	5.772	4	0
67445	6127.44	2	100	female	38	3	1	0.81	0	0	24.7	1	0	0	0	0	207.2	1	1	2.072	2	0
67447	19221.6	1	94	female	57	1	3	3.47	1	0	21.5	1	0	0	1	0	1065.6	1	1	10.656	5	1
67449	44556.6	2	91	female	48	1	3	5	1	0	23.2	1	0	0	0	0	525.4	1	1	5.254	4	0
67459	3174.87	2	93	female	24	2	3	1.13	0	0	24.4	1	0	0	1	0	0	0	0	0	1	0
67462	8346.32	2	96	female	38	3	2	0.95	1	1	38	3	0	0	1	0	355.2	1	1	3.552	3	0
67470	4640.07	1	99	female	37	4	3	0.6	0	0	40.5	3	0	0	0	0	340.4	1	2	3.404	3	0
67471	21687	2	102	female	45	1	2	4.32	1	1	23	1	0	0	1	0	0	0	0	0	1	0
67477	2125.34	3	90	female	57	2	2	4.89	1	0	26.6	3	0	0	1	0	947.2	1	1	9.472	5	1
67486	29537.3	2	102	female	41	3	3	3.8	1	0	32.4	3	0	0	1	0	0	0	0	0	1	0
67492	12285.8	1	94	female	32	1	3	5	0	0	26.8	3	0	0	0	0	0	0	0	0	1	0
67503	72708.5	1	94	female	45	1	3	3.67	1	1	37.8	3	0	0	1	0	0	0	0	0	1	0
67504	11571.6	1	101	female	37	1	2	1.3	0	0	61.8	3	1	0	1	0	0	0	0	0	1	0
67516	3655.48	2	93	female	47	2	3	1.47	1	0	33.4	3	1	0	1	0	0	0	0	0	1	0
67522	11720.8	2	102	female	26	4	3	5	1	0	32.5	3	0	0	1	0	0	0	0	0	1	0
67527	2721.34	2	99	female	29	2	3	1.27	0	0	49.4	3	0	0	1	0	0	0	0	0	1	0
67534	6059.95	1	102	female	56	1	3	0.66	0	0	25.9	3	0	0	1	0	2686.2	1	2	26.862	5	1
67545	60355.8	1	92	female	22	1	2	1	1	1	20.7	1	0	0	0	0	710.4	1	2	7.104	4	0
67555	4537.34	1	95	female	56	1	2	1.22	0	0	40.4	3	0	1	1	0	303.4	1	1	3.034	2	1
67564	13529.9	1	92	female	43	3	3	4.99	1	0	31.3	3	1	0	1	0	0	0	0	0	1	0
67571	5685.51	1	99	female	35	2	3	0.96	1	0	35.3	3	0	0	1	0	518	1	2	5.18	4	1
67582	10144.6	2	98	female	29	2	1	0.54	1	1	30.7	3	0	0	1	0	0	0	0	0	1	0
67585	8783.12	2	100	female	55	2	1	4.42	0	0	26.6	3	1	0	1	0	0	0	0	0	1	1
67586	9560.44	2	95	female	54	2	1	0.75	1	0	40	3	1	1	1	0	0	0	0	0	1	1
67604	1853.62	1	90	female	24	4	3	1.43	1	0	19.6	1	0	0	1	0	0	0	0	0	1	0
67613	3579.31	1	96	female	21	4	3	1.83	0	0	29	3	0	0	1	0	0	0	0	0	1	0
67621	8096.97	1	98	female	27	1	2	0.67	0	0	33.7	3	0	0	0	0	473.6	1	2	4.736	3	0
67622	4625.58	2	99	female	29	2	2	0.07	1	0	37.3	3	0	0	1	0	0	0	0	0	1	1
67649	2885.31	2	96	female	41	4	1	0.92	0	0	22.4	1	0	0	0	0	0	0	0	0	1	0
67651	3738.25	2	97	female	26	2	3	0.76	0	0	41.1	3	0	0	1	0	429.2	1	2	4.292	3	0
67653	16200.4	2	94	female	39	1	3	3.51	1	1	20.6	1	0	0	1	0	0	0	0	0	1	0
67670	8168.1	1	99	female	52	2	3	3.21	0	0	33.3	3	0	0	0	0	0	0	0	0	1	1
67683	7261.37	1	95	female	56	1	3	2.16	0	1	20.7	1	0	0	1	0	0	0	0	0	1	1
67690	5526.85	2	93	female	40	2	3	1.07	1	0	35.6	3	1	0	1	0	0	0	0	0	1	0
67718	28129.5	1	101	female	49	1	3	1.45	0	0	38.5	3	1	0	1	0	370	1	2	3.7	3	0
67726	10905.7	1	90	female	50	4	1	1.57	0	0	28.4	3	0	0	0	0	0	0	0	0	1	0
67727	4398.16	1	101	female	32	1	3	1.45	1	1	27.7	3	0	0	1	0	0	0	0	0	1	0
67737	7647.83	2	92	female	25	4	3	5	1	0	17.9	2	0	0	1	0	207.2	1	1	2.072	2	0
67751	9916.43	1	98	female	20	1	2	1.03	0	0	44.3	3	0	0	1	0	0	0	0	0	1	0
67763	13958.3	1	95	female	37	1	3	3.8	1	0	29.4	3	1	0	1	0	1894.4	1	2	18.944	5	0
67775	18205.8	1	93	female	29	1	2	5	0	0	23.9	1	0	0	1	0	0	0	0	0	1	0
67779	78067.6	1	97	female	56	1	3	4.3	0	0	24.5	1	0	0	1	0	148	1	2	1.48	2	1
67781	8494.21	2	93	female	41	4	3	1.49	1	0	22.1	1	0	0	0	0	0	0	0	0	1	0
67785	10858.6	1	95	female	38	1	1	1.21	1	1	24.5	1	0	0	1	1	0	0	0	0	1	0
67789	4782.8	2	101	female	20	2	1	0.22	0	1	31.1	3	0	0	1	0	0	0	0	0	1	0
67799	3924.49	1	94	female	38	1	3	1.26	0	0	37.8	3	1	1	1	0	0	0	0	0	1	0
67818	2435.92	2	90	female	21	2	3	5	1	0	22.3	1	0	0	0	0	0	0	0	0	1	0
67820	2956.79	2	95	female	47	2	3	1.74	1	0	29.4	3	1	0	0	0	0	0	0	0	1	0
67834	17234.8	3	91	female	33	1	3	2.75	1	0	28.2	3	0	0	0	0	355.2	1	1	3.552	3	0
67857	4956.41	1	94	female	25	4	3	1.79	1	0	18	2	0	0	0	0	0	0	0	0	1	0
67863	78284.9	1	91	female	50	1	3	5	1	0	21.1	1	0	0	1	0	0	0	0	0	1	0
67864	4668.13	1	97	female	22	4	3	5	1	0	22.3	1	0	0	0	0	0	0	0	0	1	0
67870	1780.5	3	90	female	20	4	3	3.23	1	0	23	1	0	0	0	0	429.2	1	2	4.292	3	0
67873	5410.1	2	96	female	50	3	1	0.77	0	0	36.1	3	0	0	1	0	118.4	1	2	1.184	2	0
67879	59114	1	100	female	45	1	3	5	1	0	24.6	1	0	0	1	0	0	0	0	0	1	0
67889	11699.8	1	101	female	42	1	3	1.43	1	0	30.7	3	0	0	1	0	444	1	2	4.44	3	0
67891	3186.25	1	93	female	29	4	3	5	1	0	22.5	1	0	0	0	0	251.6	1	1	2.516	2	0
67919	47053.6	1	97	female	59	1	3	1.3	1	0	26.6	3	1	0	1	0	488.4	1	1	4.884	4	1
67924	3143.9	3	91	female	45	4	3	4.47	1	0	31.7	3	0	0	1	0	0	0	0	0	1	0
67928	26328.2	2	94	female	34	1	3	5	1	1	32.1	3	0	0	1	0	0	0	0	0	1	1
67938	5482.5	1	93	female	27	4	3	5	1	0	21.9	1	0	0	1	0	0	0	0	0	1	0
67960	4114.83	2	96	female	40	4	3	1.57	0	0	20.9	1	0	0	0	0	0	0	0	0	1	0
67962	7244.27	2	95	female	40	2	3	3.85	0	0	29.2	3	0	0	0	0	947.2	1	1	9.472	5	0
67969	23091.6	2	98	female	40	1	3	4.55	1	0	30.5	3	1	0	0	0	858.4	1	1	8.584	5	1
67977	9031.48	1	102	female	56	2	3	0.33	1	1	29.9	3	1	0	1	0	0	0	0	0	1	1
67998	2856.12	2	102	female	52	4	3	3.62	0	0	24.4	1	0	1	0	0	629	1	1	6.29	4	0
67999	4372.5	2	91	female	52	4	3	4.19	1	0	25.6	3	0	0	1	0	0	0	0	0	1	1
68004	6443.11	1	103	female	33	3	3	5	0	0	21.6	1	0	0	1	0	310.8	1	2	3.108	3	0
68007	11685.1	1	92	female	33	4	3	1.92	0	0	21.6	1	0	0	1	0	0	0	0	0	1	0
68011	10202.9	1	95	female	27	1	3	0.81	1	0	43.6	3	0	0	0	0	0	0	0	0	1	0
68016	21840.5	1	97	female	56	1	3	4.77	1	0	40.2	3	0	1	1	0	976.8	1	2	9.768	5	0
68027	3265.42	2	100	female	41	2	3	2.7	1	0	33.1	3	1	0	1	0	592	1	2	5.92	4	0
68043	17549.4	2	98	female	32	1	3	4.01	1	0	23.3	1	0	0	1	0	518	1	1	5.18	4	0
68044	73244.6	2	91	female	58	1	3	2.31	1	1	25.4	3	0	0	1	0	0	0	0	0	1	1
68065	16340.2	1	98	female	20	1	3	0.9	1	0	25.3	3	0	0	1	0	0	0	0	0	1	0
68078	3924.54	3	90	female	38	4	2	5	0	0	25.8	3	0	0	0	0	325.6	1	2	3.256	3	0
68079	17520.3	1	91	female	49	1	3	1.36	1	0	24.8	1	0	0	1	0	0	0	0	0	1	0
68080	2562.36	1	100	female	39	4	3	0.74	0	0	23.5	1	0	0	1	0	0	0	0	0	1	0
68086	9355.01	3	92	female	27	3	2	0.55	0	0	32.4	3	0	0	1	0	0	0	0	0	1	0
68131	25014.4	1	100	female	39	3	3	2.02	1	0	22.7	1	0	0	1	0	0	0	0	0	1	0
68139	5364.56	1	96	female	52	2	2	5	1	0	25.8	3	1	0	1	0	148	1	1	1.48	2	0
68144	2288.59	2	99	female	29	2	3	0.65	1	0	36.9	3	0	0	1	0	614.2	1	2	6.142	4	0
68155	4300.04	1	100	female	40	2	3	2.59	1	0	28.4	3	1	0	1	0	0	0	0	0	1	0
68157	9545.64	2	95	female	24	4	3	4.59	1	0	20.8	1	0	0	0	0	0	0	0	0	1	0
68169	10980.2	1	92	female	23	1	3	1.15	1	0	26.4	3	0	0	1	0	0	0	0	0	1	0
68176	2681.51	2	99	female	58	2	1	2.24	1	1	32.4	3	1	0	1	0	0	0	0	0	1	1
68191	7748.02	1	98	female	56	1	2	0.5	1	0	27.5	3	0	0	1	0	518	1	2	5.18	4	1
68196	27932.5	1	97	female	45	1	3	5	0	0	28	3	0	0	1	0	858.4	1	1	8.584	5	0
68199	5419.24	2	92	female	30	4	3	4.03	0	0	39.1	3	0	0	0	0	473.6	1	2	4.736	3	0
68229	18793.4	1	101	female	36	1	3	5	1	0	30.8	3	0	0	1	0	0	0	0	0	1	0
68230	33052.7	2	101	female	22	1	3	0.46	1	0	23.4	1	0	0	1	0	0	0	0	0	1	0
68236	5923.7	1	94	female	41	4	3	1.26	1	0	47.2	3	1	0	0	1	0	0	0	0	1	0
68245	2936.28	2	99	female	24	2	1	0.07	1	1	29.5	3	0	0	1	0	473.6	1	2	4.736	3	1
68250	79908.9	1	97	female	50	1	3	5	1	0	33.8	3	1	0	1	0	288.6	1	2	2.886	2	0
68251	20315.1	2	98	female	34	3	1	2.87	1	1	45.2	3	0	0	1	0	0	0	0	0	1	1
68254	4279.98	2	99	female	55	2	3	1.26	0	0	23.3	1	1	0	1	0	710.4	1	1	7.104	4	0
68256	7674.06	2	98	female	46	2	3	3.78	1	0	62.8	3	1	0	1	0	0	0	0	0	1	0
68270	14896.4	2	94	female	48	4	1	4.21	0	0	34	3	1	0	1	0	0	0	0	0	1	1
68282	4656.78	2	90	female	54	2	1	1.12	0	0	29.9	3	1	0	0	0	0	0	0	0	1	1
68283	3798.86	3	90	female	54	4	2	3.7	0	0	26.7	3	0	0	1	0	429.2	1	2	4.292	3	1
68285	44253.4	1	94	female	49	1	2	3.97	0	0	41	3	0	1	1	0	643.8	1	2	6.438	4	1
68310	3437.13	1	97	female	47	4	3	3.67	1	0	28.5	3	1	0	0	0	0	0	0	0	1	0
68311	12105.7	2	91	female	33	4	2	4.63	0	0	23.4	1	0	0	1	0	0	0	0	0	1	0
68312	11478	1	92	female	35	1	3	1.45	0	0	29.3	3	1	0	0	0	858.4	1	2	8.584	5	0
68319	42761.6	2	100	female	43	1	3	4.5	1	0	30.6	3	0	0	1	0	0	0	0	0	1	0
68324	12855.9	2	95	female	27	1	3	5	1	1	29.8	3	0	0	0	0	0	0	0	0	1	0
68334	8447.62	2	99	female	38	2	2	0.56	1	0	32.5	3	1	0	1	0	273.8	1	2	2.738	2	0
68375	11013.5	1	101	female	52	1	3	0.1	1	1	29.7	3	0	1	1	0	0	0	0	0	1	1
68380	5129	1	100	female	43	4	3	5	0	0	27.4	3	0	0	1	0	0	0	0	0	1	0
68384	29891.1	1	98	female	23	1	3	0.63	1	0	34.3	3	0	0	0	0	170.2	1	2	1.702	2	0
68385	13331.5	2	96	female	22	2	2	1.5	0	0	24.6	1	0	0	0	0	592	1	2	5.92	4	0
68393	4239.43	1	98	female	20	2	3	0.11	1	0	28.7	3	0	0	1	0	296	1	2	2.96	2	0
68394	26704.8	2	98	female	58	1	3	5	1	0	27.7	3	1	0	1	0	473.6	1	2	4.736	3	1
68411	16894.5	3	91	female	30	1	3	3.67	1	0	43.2	3	0	0	1	0	0	0	0	0	1	0
68415	38934.7	3	92	female	43	3	1	2.78	1	0	25.4	3	1	0	0	0	0	0	0	0	1	0
68428	9253.43	2	95	female	44	1	1	0.63	0	0	41.1	3	1	0	0	0	0	0	0	0	1	0
68441	3449.88	2	96	female	51	2	3	1.36	1	0	37	3	0	0	1	0	592	1	2	5.92	4	1
68442	7991.9	3	91	female	42	3	1	1.03	1	0	23.1	1	0	0	0	0	0	0	0	0	1	0
68448	2705.36	1	92	female	28	4	3	3.22	1	0	23.9	1	0	0	0	0	0	0	0	0	1	0
68450	3478.46	2	91	female	47	4	3	3.31	1	1	20.4	1	0	0	1	0	947.2	1	2	9.472	5	1
68467	19982.3	1	100	female	47	1	3	5	1	0	22.8	1	1	0	1	0	457.32	1	2	4.5732	3	1
68488	2528.62	2	95	female	58	2	3	1.61	1	1	29.4	3	1	0	1	0	0	0	0	0	1	1
68494	9015.75	2	100	female	38	1	2	0	1	1	24.8	1	0	0	0	0	0	0	0	0	1	0
68497	10953	2	100	female	34	1	3	2.2	1	0	26.4	3	0	0	1	0	1376.4	1	2	13.764	5	0
68507	11900.8	2	102	female	49	4	3	4.76	0	0	25.8	3	0	0	1	0	355.2	1	2	3.552	3	0
68508	2215.98	3	91	female	31	4	3	2.7	0	0	22.8	1	0	0	1	0	303.4	1	1	3.034	2	0
68518	5358.19	2	90	female	25	2	3	3.31	1	0	22.8	1	0	0	1	0	236.8	1	1	2.368	2	0
68521	8700.21	1	92	female	28	4	3	2.93	1	0	25.2	3	0	0	0	0	340.4	1	2	3.404	3	0
68525	6545.72	1	102	female	39	3	2	0.92	0	0	34.4	3	0	0	1	0	0	0	0	0	1	0
68537	49521.1	1	100	female	34	1	3	5	1	0	21.6	1	0	0	0	0	0	0	0	0	1	0
68547	36415	2	91	female	21	1	3	0.58	1	0	19.1	1	0	0	0	0	710.4	1	2	7.104	4	1
68556	7403.16	1	90	female	50	4	3	5	1	0	23	1	0	0	1	0	0	0	0	0	1	0
68560	23124.6	1	95	female	28	3	3	1.37	0	1	48.8	3	1	0	1	0	2575.2	1	2	25.752	5	0
68567	9295.58	2	94	female	54	1	1	0.09	1	0	40.4	3	1	0	0	0	0	0	0	0	1	1
68569	5750.93	1	92	female	56	2	3	0.18	1	0	37.6	3	1	1	1	0	0	0	0	0	1	1
68575	4361.08	2	93	female	42	4	3	3.52	1	0	26.5	3	0	0	0	0	0	0	0	0	1	0
68580	5987.24	2	98	female	47	3	3	4.43	1	0	32.3	3	0	0	0	0	473.6	1	1	4.736	3	0
68582	6766.29	1	96	female	42	2	3	3.35	1	0	32	3	0	1	1	0	192.4	1	2	1.924	2	0
68586	13162.4	2	101	female	20	2	3	0.05	1	0	21.3	1	0	0	0	0	0	0	0	0	1	0
68595	15612.5	1	95	female	50	1	1	1.56	0	0	38.5	3	0	0	1	0	0	0	0	0	1	0
68605	8214.55	2	99	female	46	2	2	0.12	0	0	34.1	3	1	0	1	0	0	0	0	0	1	0
68612	4218.82	1	92	female	55	2	3	4.3	1	1	21.5	1	0	0	0	0	0	0	0	0	1	1
68633	6852.31	1	95	female	38	3	2	2.46	1	0	22.9	1	0	0	0	0	0	0	0	0	1	0
68635	3091.46	1	92	female	58	4	3	5	0	0	23.4	1	0	0	1	0	236.8	1	1	2.368	2	1
68637	11439.3	1	94	female	33	1	3	1.21	1	1	44.6	3	1	0	1	0	0	0	0	0	1	0
68640	8703.24	3	90	female	28	4	3	3.7	0	0	19.6	1	0	0	0	0	325.6	1	2	3.256	3	0
68648	34286	1	91	female	30	1	3	3.06	1	0	20.4	1	0	0	0	0	0	0	0	0	1	0
68651	35110.2	1	93	female	32	1	3	5	1	0	27.9	3	0	0	1	0	0	0	0	0	1	0
68662	2536.75	1	101	female	37	4	3	1.81	0	0	28.8	3	0	0	0	0	0	0	0	0	1	0
68663	2476.82	2	92	female	48	4	2	1.3	0	0	28.7	3	1	0	1	0	858.4	1	1	8.584	5	0
68665	3075.5	2	93	female	51	4	2	0.69	0	0	25.9	3	0	0	1	0	0	0	0	0	1	1
68676	7307.51	2	97	female	51	2	2	0.81	0	0	35	3	0	0	1	0	0	0	0	0	1	0
68680	7621.31	1	98	female	22	1	3	0.45	1	0	28.8	3	0	0	1	0	0	0	0	0	1	0
68683	6207.98	2	90	female	20	4	1	2.01	1	0	24.5	1	0	0	0	0	0	0	0	0	1	0
68687	31087.8	1	102	female	45	3	3	3.74	1	0	39.9	3	0	0	1	0	0	0	0	0	1	0
68690	10727.6	3	91	female	29	4	2	1.57	1	0	42	3	0	0	1	0	0	0	0	0	1	1
68713	6970.96	2	91	female	22	4	1	0.73	1	1	33.1	3	0	0	0	0	0	0	0	0	1	1
68714	3177.3	1	96	female	55	2	3	5	0	1	21.5	1	0	0	1	0	148	1	1	1.48	2	1
68720	49527.5	1	98	female	53	1	2	1.98	1	1	24	1	0	0	1	0	0	0	0	0	1	1
68726	6205.99	1	94	female	52	1	3	0.42	1	0	55	3	1	0	0	0	0	0	0	0	1	0
68732	17797.3	1	92	female	33	3	3	3.15	0	0	29.4	3	1	0	1	0	0	0	0	0	1	0
68749	4650.91	2	99	female	21	2	2	0.42	1	1	37.6	3	0	0	0	0	1420.8	1	2	14.208	5	0
68769	2449.61	3	91	female	56	4	3	5	0	0	23	1	0	0	1	0	0	0	0	0	1	1
68771	3286.43	1	98	female	24	4	3	5	1	0	24.9	1	1	0	1	0	0	0	0	0	1	0
68773	31848	1	99	female	56	1	2	4.35	1	0	36.8	3	1	0	1	0	666	1	1	6.66	4	1
68790	18230.4	1	91	female	55	1	3	0.62	1	0	29.7	3	0	0	1	0	0	0	0	0	1	1
68791	2912.1	2	95	female	45	2	3	3.47	0	0	33.4	3	0	0	1	0	0	0	0	0	1	0
68802	6845.02	1	100	female	40	2	3	2.22	0	0	29.2	3	0	0	1	0	236.8	1	1	2.368	2	0
68803	4505.94	1	99	female	21	2	3	4.05	1	0	24	1	0	0	0	0	518	1	2	5.18	4	0
68813	8301.35	3	91	female	24	1	1	0.73	1	0	27.3	3	0	0	1	0	0	0	0	0	1	0
68816	4158.43	2	90	female	58	4	2	0.83	1	0	54.8	3	1	1	1	0	355.2	1	1	3.552	3	1
68837	3537.33	1	99	female	35	2	3	2.07	1	0	21.1	1	0	0	0	0	547.6	1	2	5.476	4	0
68842	5183.02	2	95	female	43	2	3	0.76	0	0	32.7	3	0	0	1	0	236.8	1	2	2.368	2	1
68846	3861.65	1	100	female	49	4	3	5	1	0	37.3	3	0	0	1	0	0	0	0	0	1	0
68853	4062.2	2	91	female	37	1	3	0.26	0	1	44	3	0	0	1	0	0	0	0	0	1	0
68859	18009.5	1	94	female	39	1	3	2.96	1	0	27.9	3	0	0	0	0	0	0	0	0	1	1
68864	17733.4	2	91	female	57	4	1	0.66	1	0	41.1	3	1	1	1	0	162.8	1	2	1.628	2	1
68873	2583.17	1	99	female	24	4	3	0.66	1	0	47.5	3	0	1	1	0	0	0	0	0	1	0
68882	2628.59	1	103	female	48	2	3	1.95	1	0	53.5	3	0	0	1	0	651.2	1	2	6.512	4	1
68884	7447.15	2	101	female	54	2	2	0.65	0	0	34.5	3	1	0	1	0	444	1	1	4.44	3	1
68886	33812	1	99	female	44	1	3	5	1	0	27.2	3	0	0	0	0	0	0	0	0	1	0
68901	15476.4	2	92	female	47	1	3	5	1	0	22.7	1	1	0	0	0	606.8	1	1	6.068	4	0
68907	17142	1	92	female	26	1	3	1.62	1	0	32	3	0	0	1	0	429.2	1	1	4.292	3	0
68908	2597.69	2	100	female	59	2	2	2.46	1	1	32.8	3	1	0	1	0	0	0	0	0	1	1
68915	16094.3	2	100	female	48	1	3	2.91	1	0	21.6	1	0	0	1	0	451.4	1	1	4.514	3	1
68919	10013.8	1	98	female	37	1	3	1.66	0	0	27	3	0	0	0	0	0	0	0	0	1	0
68934	4621	1	94	female	47	3	1	0.27	0	0	37.9	3	1	1	1	0	0	0	0	0	1	0
68936	4583.84	2	100	female	36	2	2	0.86	1	0	30.5	3	0	0	0	0	0	0	0	0	1	0
68945	5774.77	1	90	female	27	2	2	0.56	1	0	39.1	3	0	0	1	0	310.8	1	2	3.108	3	0
68948	12465.5	2	101	female	36	1	3	1.88	1	1	26.8	3	0	0	1	0	1036	1	1	10.36	5	1
68950	7103.77	2	98	female	38	3	1	1.33	1	1	25.3	3	0	0	1	0	858.4	1	2	8.584	5	0
68953	11256.9	1	101	female	32	1	2	0.78	1	0	31.5	3	0	0	1	0	0	0	0	0	1	0
68971	7484.73	2	91	female	21	4	2	0.69	0	1	22.3	1	0	0	0	0	0	0	0	0	1	0
68979	13649.5	1	98	female	36	1	3	4.12	1	0	24.3	1	0	0	1	0	0	0	0	0	1	0
68982	2859.74	1	97	female	27	4	2	4.84	0	0	24.1	1	0	0	1	0	0	0	0	0	1	0
68992	7773.71	2	99	female	53	2	3	0.44	1	1	33.2	3	1	1	1	0	0	0	0	0	1	1
68993	12768.7	1	92	female	34	4	2	0.24	0	0	26	3	0	0	1	0	192.4	1	1	1.924	2	0
69011	33249.8	1	94	female	59	1	3	5	1	0	31.4	3	1	0	1	0	710.4	1	1	7.104	4	1
69022	6174.17	2	102	female	48	1	3	1.16	1	0	35.2	3	1	1	1	0	310.8	1	2	3.108	3	1
69038	18952.2	2	92	female	29	1	3	5	1	0	26.5	3	0	0	0	0	0	0	0	0	1	0
69040	35938.2	2	92	female	46	1	3	5	0	0	28.8	3	0	0	1	0	0	0	0	0	1	0
69055	8281.35	2	96	female	28	4	3	2.38	1	0	19.6	1	0	0	1	0	281.2	1	1	2.812	2	0
69061	3624.29	1	98	female	49	1	3	4.03	1	0	36.2	3	0	0	1	0	0	0	0	0	1	1
69068	12375	3	91	female	39	4	3	5	0	0	21.4	1	0	0	0	0	0	0	0	0	1	0
69078	10112.9	1	93	female	59	4	3	5	0	0	20.7	1	0	0	1	0	251.6	1	1	2.516	2	1
69081	7274.5	2	95	female	23	2	3	3.85	1	0	20.2	1	0	0	0	0	0	0	0	0	1	0
69086	23343.2	2	98	female	25	1	3	4.42	1	0	28.7	3	0	0	1	0	0	0	0	0	1	0
69120	5128.55	1	96	female	39	2	3	0.43	0	0	28.4	3	0	0	0	0	0	0	0	0	1	0
69125	53101.1	3	91	female	49	1	2	1.93	1	1	27	3	0	0	1	0	0	0	0	0	1	0
69131	10796.1	2	96	female	25	4	2	1.08	1	1	23.8	1	0	0	0	0	473.6	1	2	4.736	3	0
69159	15603	2	93	female	22	4	3	0.98	1	0	27	3	0	0	0	0	486.92	1	2	4.8692	4	0
69170	2867.46	2	91	female	51	3	1	2.95	0	0	33.8	3	1	0	1	0	858.4	1	1	8.584	5	0
69171	4203.54	2	93	female	40	4	3	2.31	1	0	26.8	3	0	0	1	0	414.4	1	2	4.144	3	1
69176	9010.6	2	102	female	57	2	2	1.84	1	0	31.4	3	1	0	0	0	0	0	0	0	1	1
69178	7691.9	2	92	female	28	4	3	0.45	0	0	18.7	1	0	0	0	0	0	0	0	0	1	0
69181	12824.2	1	95	female	37	1	1	2.54	1	0	25	1	0	0	1	0	0	0	0	0	1	0
69201	3304.75	2	94	female	44	4	3	5	1	0	31.3	3	0	0	1	0	0	0	0	0	1	0
69207	5523.89	2	95	female	30	2	2	1.52	0	0	69	3	0	0	1	0	1820.4	1	2	18.204	5	0
69213	5339.8	2	93	female	47	1	3	1.65	0	0	25.8	3	0	0	1	0	0	0	0	0	1	0
69220	7384.81	1	92	female	21	4	1	0	1	1	18.2	2	0	0	0	0	0	0	0	0	1	0
69221	2927.53	1	92	female	51	4	3	5	0	0	21.8	1	0	0	1	0	384.8	1	2	3.848	3	1
69224	3289.66	2	90	female	59	4	1	1.21	0	0	28.3	3	1	0	0	0	0	0	0	0	1	1
69237	21960.8	1	97	female	49	4	3	5	0	0	33.3	3	0	0	0	0	0	0	0	0	1	0
69243	21110.5	1	93	female	45	1	3	4.59	1	0	22.5	1	0	0	0	0	421.8	1	1	4.218	3	0
69245	3902.38	1	103	female	29	2	3	4.21	0	0	31.2	3	0	0	0	0	694.4	1	2	6.944	4	0
69248	3448.07	2	91	female	43	4	2	1.57	0	0	28.9	3	1	0	0	1	0	0	0	0	1	0
69250	4998.85	2	95	female	56	2	3	2.97	0	0	34.1	3	0	1	1	1	554.26	1	2	5.5426	4	1
69253	5367.93	1	90	female	45	4	1	1.79	0	0	28.7	3	0	0	0	0	0	0	0	0	1	0
69257	4450.79	2	96	female	25	2	3	1.48	1	0	25.5	3	0	0	0	0	518	1	2	5.18	4	0
69258	11859.5	1	100	female	51	2	3	5	0	0	40.9	3	1	1	0	0	0	0	0	0	1	1
69274	8391.03	1	90	female	21	2	3	0.58	1	0	26.1	3	0	0	1	0	0	0	0	0	1	0
69279	24431.6	2	95	female	58	1	3	5	1	0	27.7	3	1	0	0	0	0	0	0	0	1	1
69309	3751.2	1	94	female	45	4	3	0	0	1	20.4	1	0	0	1	0	0	0	0	0	1	1
69325	6007.42	1	97	female	36	4	3	5	1	1	31.7	3	0	0	0	0	473.6	1	2	4.736	3	0
69329	9390.74	1	98	female	50	1	1	0.62	1	1	31.1	3	0	0	1	0	0	0	0	0	1	1
69334	9783.63	2	98	female	58	1	1	1.24	0	0	21	1	1	0	0	0	858.4	1	2	8.584	5	1
69351	27508.4	2	98	female	31	1	3	1.94	1	1	25.2	3	0	0	1	0	0	0	0	0	1	0
69373	47465.4	2	101	female	20	1	3	0.73	1	0	23.6	1	0	0	0	0	0	0	0	0	1	0
69378	18585.4	2	99	female	20	4	2	0.52	1	0	46.9	3	1	1	0	0	0	0	0	0	1	0
69389	10193.6	2	96	female	22	4	2	0.37	1	0	35.4	3	0	0	1	0	680.8	1	2	6.808	4	0
69391	10891.1	3	92	female	52	3	3	3.77	1	0	29.8	3	0	0	1	0	0	0	0	0	1	1
69394	17615.7	2	101	female	25	2	3	1.22	1	1	31.3	3	0	0	0	0	0	0	0	0	1	0
69409	7057.64	3	91	female	50	2	3	5	1	0	22.6	1	1	0	0	0	525.4	1	1	5.254	4	0
69410	3625.1	2	96	female	46	2	3	5	1	0	30.3	3	1	0	1	1	236.8	1	2	2.368	2	1
69413	2403.55	2	100	female	50	2	3	1.08	1	1	35	3	0	0	1	0	0	0	0	0	1	0
69422	6114.29	1	97	female	37	2	3	5	1	0	31.4	3	1	0	0	0	473.6	1	2	4.736	3	0
69428	16454.2	1	101	female	42	1	3	2.71	0	0	47	3	1	1	1	0	0	0	0	0	1	1
69434	19697.1	1	101	female	43	3	3	0.84	1	0	37.7	3	0	0	1	0	429.2	1	2	4.292	3	0
69443	1532	1	102	female	29	4	3	3.82	0	0	20.1	1	0	0	0	0	103.6	1	1	1.036	2	0
69445	3156.52	2	100	female	41	2	1	0.27	0	0	51.4	3	0	0	0	0	0	0	0	0	1	1
69452	39477.8	3	91	female	56	1	3	5	0	0	38.4	3	0	0	0	0	1228.4	1	2	12.284	5	1
69453	23848.4	3	92	female	54	1	3	5	0	0	25.3	3	0	0	1	0	0	0	0	0	1	1
69462	6775.75	2	101	female	36	2	3	0.96	1	0	31.9	3	1	0	0	0	0	0	0	0	1	0
69465	64593	1	93	female	50	1	3	2.16	1	0	26.9	3	1	0	1	0	0	0	0	0	1	1
69475	3738.25	2	97	female	24	2	3	0.76	0	0	26.3	3	0	0	0	0	473.6	1	2	4.736	3	0
69494	17969.6	1	95	female	37	1	2	1.28	1	0	22	1	0	0	0	0	0	0	0	0	1	0
69495	2842.62	2	101	female	22	4	2	1.1	1	0	20.1	1	0	0	0	0	207.2	1	2	2.072	2	0
69502	19775.4	1	99	female	50	1	3	4.87	1	0	28.9	3	0	0	1	0	0	0	0	0	1	1
69503	15480	1	98	female	44	1	3	0.72	1	0	32	3	1	0	1	0	0	0	0	0	1	1
69525	4982.25	1	99	female	44	2	2	0.48	1	0	24.1	1	0	0	0	0	429.2	1	2	4.292	3	0
69533	47435.6	1	98	female	20	1	3	1.34	1	0	35.9	3	0	0	0	0	0	0	0	0	1	0
69534	9871.81	1	96	female	29	2	3	5	1	0	31	3	0	0	0	0	0	0	0	0	1	0
69536	24431.6	2	95	female	57	1	3	3.53	1	0	28.6	3	0	0	1	0	0	0	0	0	1	1
69542	5075.82	1	95	female	40	1	3	0.65	1	0	31.9	3	0	0	1	0	0	0	0	0	1	0
69558	20864.3	1	101	female	27	1	1	1.82	1	1	20.4	1	0	0	0	0	858.4	1	2	8.584	5	0
69573	4444	2	90	female	53	2	2	0.48	0	0	37.5	3	0	0	0	0	370	1	2	3.7	3	1
69574	37035	1	97	female	48	1	3	4.96	1	0	23.2	1	1	0	1	0	0	0	0	0	1	1
69591	25904.6	3	91	female	27	1	3	5	1	0	29.8	3	1	0	0	0	0	0	0	0	1	0
69613	1586.84	1	96	female	27	4	3	5	1	0	23.5	1	0	0	0	0	503.2	1	2	5.032	4	0
69616	23189.1	1	98	female	26	1	2	0.36	0	0	31.1	3	0	0	1	0	0	0	0	0	1	0
69617	18435.5	1	91	female	25	1	3	2.69	1	0	26.3	3	0	0	1	0	0	0	0	0	1	0
69619	2932.6	1	96	female	41	2	3	1.21	1	1	29.3	3	0	0	1	0	177.6	1	2	1.776	2	0
69635	74957	1	101	female	56	1	2	2.31	0	1	22.3	1	0	1	1	0	0	0	0	0	1	1
69637	37610.6	1	98	female	58	1	1	2.6	1	0	32.5	3	1	0	1	0	0	0	0	0	1	1
69640	8118.35	2	90	female	23	2	1	1.08	1	0	38.5	3	0	0	1	0	0	0	0	0	1	0
69665	8481.91	2	101	female	50	2	3	1.3	1	1	22.1	1	1	0	0	0	0	0	0	0	1	1
69675	3537.95	2	95	female	58	1	1	1.52	1	0	31.3	3	1	0	1	0	0	0	0	0	1	1
69687	21073.5	1	97	female	47	1	3	5	1	0	23.3	1	0	0	0	0	525.4	1	1	5.254	4	0
69691	12230.6	1	101	female	36	1	2	0.08	1	1	22	1	0	0	1	0	4144	1	2	41.44	5	0
69693	8139.13	1	98	female	37	3	3	1.98	1	1	36.2	3	1	0	1	0	0	0	0	0	1	1
69696	13683.5	2	97	female	56	1	1	1.1	1	0	30.6	3	0	0	1	0	0	0	0	0	1	1
69697	6909.38	1	98	female	22	2	3	0.54	1	0	26.5	3	0	0	0	0	518	1	2	5.18	4	0
69710	7330.63	1	97	female	28	1	3	0.93	1	1	20.6	1	0	0	0	0	0	0	0	0	1	1
69715	2853.63	1	99	female	43	2	3	0.41	1	0	28	3	1	0	0	0	503.2	1	2	5.032	4	0
69721	6217.56	1	96	female	22	2	3	1.8	0	0	23.7	1	0	0	0	0	0	0	0	0	1	0
69736	13162.4	2	101	female	21	2	3	0.14	1	0	28.1	3	0	0	0	0	0	0	0	0	1	1
69738	14576.3	1	101	female	51	1	3	1.16	0	0	31.4	3	1	0	1	0	695.6	1	1	6.956	4	0
69745	10093.1	1	102	female	50	1	2	0	1	1	31	3	1	0	1	1	0	0	0	0	1	0
69746	26472.7	1	101	female	43	1	3	5	1	0	25.1	3	0	0	1	0	0	0	0	0	1	0
69747	4068.2	3	90	female	34	2	3	0.87	1	0	34.7	3	0	0	0	0	473.6	1	2	4.736	3	0
69748	76192.7	1	95	female	50	1	2	2.86	1	0	30.4	3	0	0	1	0	592	1	2	5.92	4	0
69758	3255.25	1	102	female	42	1	2	0.97	1	0	44.1	3	1	0	1	0	0	0	0	0	1	1
69764	2765.22	2	100	female	22	2	3	3.06	1	0	23.6	1	0	0	0	0	0	0	0	0	1	0
69768	3676.99	1	98	female	20	2	3	0.81	1	0	43.3	3	0	0	0	0	0	0	0	0	1	0
69797	16200.4	2	94	female	31	1	3	3.36	1	0	26.7	3	0	0	1	0	1006.4	1	1	10.064	5	0
69798	27786.3	2	101	female	21	1	3	0.46	1	0	19.8	1	0	0	0	0	0	0	0	0	1	0
69813	4527.1	1	96	female	30	2	3	3.35	1	0	35.1	3	0	0	1	0	355.2	1	2	3.552	3	0
69823	5022.57	2	100	female	55	2	3	0	0	0	28.6	3	0	0	1	0	473.6	1	2	4.736	3	1
69825	58486.6	1	100	female	43	1	3	5	1	0	23.7	1	0	0	1	0	0	0	0	0	1	0
69851	2513.98	3	91	female	31	4	3	5	0	0	23.4	1	0	0	0	0	0	0	0	0	1	0
69862	13921.9	1	94	female	35	1	3	5	1	0	28.6	3	0	0	1	0	355.2	1	1	3.552	3	0
69876	25163.8	2	94	female	36	3	2	1.04	0	0	29.2	3	0	0	0	0	414.4	1	2	4.144	3	0
69885	3338.68	1	96	female	42	2	3	2.78	0	0	33.7	3	0	0	0	0	0	0	0	0	1	0
69887	2628.97	2	97	female	23	2	3	0.33	1	0	31.6	3	1	0	1	0	0	0	0	0	1	0
69899	4858.36	2	102	female	33	2	1	0.67	1	0	37.9	3	1	0	1	0	473.6	1	2	4.736	3	0
69900	5740.16	2	96	female	40	3	1	1.79	0	0	32.8	3	0	0	1	1	0	0	0	0	1	0
69902	6369.21	2	95	female	48	2	2	1.61	0	0	33.2	3	0	0	0	0	947.2	1	2	9.472	5	1
69916	5234.41	1	90	female	22	4	1	2.44	0	0	22	1	0	0	1	0	0	0	0	0	1	0
69917	13406	1	98	female	33	1	3	3.7	1	0	33.8	3	0	0	0	0	0	0	0	0	1	0
69930	24252.2	1	94	female	27	1	3	3.14	1	0	30	3	0	0	1	0	0	0	0	0	1	0
69931	19106.8	1	95	female	28	1	3	5	1	0	29.6	3	0	0	0	0	0	0	0	0	1	0
69932	7524.32	1	103	female	21	1	1	0.37	1	1	24.6	1	0	0	0	0	0	0	0	0	1	0
69934	21035.1	1	103	female	56	1	3	5	1	0	26.7	3	0	0	1	0	0	0	0	0	1	1
69936	4373.41	1	99	female	54	4	3	5	1	0	21.8	1	0	0	1	0	0	0	0	0	1	1
69959	5853.24	2	91	female	51	4	1	0	0	0	23.2	1	0	0	1	0	0	0	0	0	1	1
69963	8988.84	2	101	female	20	2	3	1.79	1	0	23.4	1	0	0	0	0	0	0	0	0	1	0
69965	10869.5	1	90	female	27	4	3	0.78	0	0	32.3	3	0	1	0	0	592	1	2	5.92	4	0
69973	6298.87	1	98	female	55	1	2	1.03	1	1	33	3	1	0	1	0	0	0	0	0	1	1
69990	3543.17	2	90	female	23	2	3	0.67	0	0	31	3	1	0	0	0	0	0	0	0	1	0
69991	10162.4	2	90	female	56	1	2	1.29	1	0	29.4	3	0	0	1	0	0	0	0	0	1	1
69992	21199.8	1	98	female	23	1	3	2.97	1	0	46.7	3	0	0	0	0	0	0	0	0	1	0
69993	9796.45	2	90	female	40	4	1	1.29	1	1	48.3	3	0	1	1	0	984.2	1	2	9.842	5	0
69994	10390.3	2	100	female	21	4	2	3.13	1	1	18.2	2	0	0	0	0	991.6	1	2	9.916	5	0
69999	3233.78	2	93	female	29	2	2	1.05	1	0	25.2	3	0	0	1	0	0	0	0	0	1	0
70000	7035.3	1	96	female	59	2	2	1.34	1	0	29.6	3	0	0	1	0	251.6	1	1	2.516	2	1
70008	61411.5	1	95	female	55	1	3	2.04	1	0	26	3	0	0	1	0	791.8	1	1	7.918	5	1
70010	2142.29	1	96	female	58	4	2	1.83	0	0	27.2	3	1	1	1	0	0	0	0	0	1	1
70020	2386.95	2	101	female	21	4	3	2.2	0	0	29.7	3	0	0	0	0	0	0	0	0	1	1
70045	10281.6	1	93	female	35	1	3	5	1	0	20.6	1	0	0	0	0	355.2	1	1	3.552	3	0
70050	4615.39	1	100	female	49	2	3	3.64	0	1	25.6	3	0	0	1	0	0	0	0	0	1	0
70052	1568.74	1	93	female	28	4	3	1.84	1	0	17.9	2	0	0	0	0	429.2	1	2	4.292	3	0
70055	26711.5	1	98	female	47	1	3	3.04	0	0	26.6	3	0	0	0	0	0	0	0	0	1	0
70063	5006.52	2	102	female	43	2	1	5	1	0	21.7	1	0	0	0	0	518	1	1	5.18	4	0
70069	11466.4	1	97	female	50	3	3	0.5	1	0	29	3	0	1	0	0	0	0	0	0	1	0
70077	2688.2	1	101	female	58	4	1	5	0	0	27.3	3	0	0	0	0	236.8	1	1	2.368	2	1
70078	6474.1	2	99	female	33	3	1	0.66	0	0	24.6	1	0	0	1	0	0	0	0	0	1	0
70080	2647.3	3	91	female	32	4	3	4.47	1	0	31.7	3	1	0	0	0	214.6	1	2	2.146	2	0
70082	3902.38	1	103	female	29	2	3	4.39	1	0	27.5	3	0	0	0	0	0	0	0	0	1	0
70094	8938.47	2	100	female	36	1	3	5	1	0	36.9	3	0	0	1	0	0	0	0	0	1	0
70101	4531.53	1	93	female	45	2	2	2.72	1	0	25.2	3	0	0	0	0	473.6	1	2	4.736	3	0
70103	49298.9	2	103	female	56	1	3	5	1	0	27.7	3	0	0	1	0	0	0	0	0	1	1
70121	4388.15	1	101	female	33	1	1	0.47	1	1	21.2	1	0	0	0	0	0	0	0	0	1	0
70122	12243.7	2	101	female	37	1	3	2.33	1	1	43.6	3	1	0	1	0	0	0	0	0	1	0
70127	21651.7	1	91	female	26	1	3	1.29	1	0	29.5	3	0	0	0	0	0	0	0	0	1	0
70131	4078.88	3	90	female	53	2	3	4.34	0	0	35.6	3	1	0	1	0	0	0	0	0	1	1
70134	27006.9	1	101	female	47	1	3	4.63	1	0	30.9	3	0	0	0	0	858.4	1	2	8.584	5	1
70145	12862.4	1	100	female	49	2	3	2.51	0	1	32.2	3	1	0	1	0	599.4	1	2	5.994	4	0
70152	32468.6	1	91	female	50	1	3	3.8	1	0	30	3	0	0	0	0	0	0	0	0	1	1
70158	4383.14	2	101	female	53	2	1	2.7	1	0	28.7	3	0	0	1	0	1139.6	1	2	11.396	5	1
70163	31446.7	1	90	female	53	1	3	5	1	0	34.3	3	0	0	1	0	0	0	0	0	1	1
70164	5484.43	2	98	female	46	1	2	1.24	0	0	41.1	3	1	1	1	0	384.8	1	1	3.848	3	0
70167	21274.1	2	101	female	47	4	1	1.36	1	1	28.8	3	1	0	1	0	0	0	0	0	1	0
70169	12740.4	1	95	female	23	4	2	0.96	1	1	23.3	1	0	0	1	0	0	0	0	0	1	0
70170	5062.58	1	99	female	59	2	2	0.74	0	1	37.8	3	1	1	1	0	0	0	0	0	1	1
70171	14672.9	1	101	female	30	1	3	1.3	1	1	20.1	1	0	0	0	0	0	0	0	0	1	0
70176	7945.79	2	99	female	23	3	3	0.22	1	0	21.9	1	0	0	0	0	0	0	0	0	1	0
70177	24352.2	2	92	female	20	1	2	2.75	1	1	19.3	1	0	0	0	0	0	0	0	0	1	0
70183	7504.18	2	102	female	37	3	1	1.03	0	0	42.7	3	0	0	0	0	251.6	1	1	2.516	2	0
70194	10301.4	1	103	female	29	4	3	4.03	1	1	22.7	1	0	0	0	0	910.2	1	1	9.102	5	0
70204	3220.86	2	100	female	20	2	3	1.38	1	0	40.8	3	1	0	1	0	0	0	0	0	1	0
70206	1726.68	2	100	female	34	4	3	5	1	0	22.5	1	0	0	0	0	0	0	0	0	1	0
70209	3924.49	1	94	female	31	1	1	1.29	1	1	21	1	0	0	0	0	947.2	1	2	9.472	5	0
70212	2945.03	2	95	female	40	1	1	1.05	0	1	27.8	3	0	0	1	0	0	0	0	0	1	0
70220	6364.64	2	102	female	31	3	1	3.04	1	0	27.5	3	0	0	1	0	0	0	0	0	1	0
70227	8317.16	1	90	female	46	4	3	5	0	0	28.4	3	0	0	0	0	207.2	1	1	2.072	2	0
70229	7387.31	2	102	female	30	3	2	0.61	1	1	37	3	0	0	0	0	0	0	0	0	1	0
70231	3410.89	2	102	female	37	4	3	5	1	1	31.8	3	1	0	1	0	0	0	0	0	1	0
70238	5963.33	1	103	female	25	3	1	0.51	1	0	23.7	1	0	0	0	0	236.8	1	2	2.368	2	0
70247	8733.32	3	91	female	54	4	3	4.08	1	0	23	1	0	0	0	0	717.8	1	1	7.178	4	1
70254	17748.2	1	101	female	42	1	1	3.25	1	0	31.2	3	0	0	1	0	0	0	0	0	1	1
70258	10081.3	1	98	female	24	1	3	0.9	1	0	25	1	0	0	0	0	947.2	1	2	9.472	5	0
70263	10577.8	1	90	female	49	4	1	2.6	0	0	24.9	1	0	0	1	0	592	1	2	5.92	4	0
70265	2966.78	2	100	female	46	1	2	1.3	1	0	27.6	3	0	0	0	0	777	1	2	7.77	5	1
70275	4096.63	2	102	female	20	2	3	1.22	1	0	28.4	3	0	0	1	0	0	0	0	0	1	0
70276	79430	1	98	female	51	1	3	5	1	1	19.8	1	0	0	1	0	0	0	0	0	1	0
70281	9836.72	1	100	female	30	4	3	3.13	1	0	25.1	3	0	0	0	0	0	0	0	0	1	0
70288	15984	1	98	female	37	1	1	1.11	0	1	29.7	3	0	0	1	0	0	0	0	0	1	0
70291	17105.2	2	95	female	25	1	3	0.9	1	1	40.5	3	1	0	1	0	0	0	0	0	1	0
70293	20279.1	1	90	female	51	4	2	0.78	1	0	24.6	1	1	0	1	0	503.2	1	1	5.032	4	0
70298	4135.24	2	97	female	42	2	3	0.3	1	1	34	3	1	0	1	0	0	0	0	0	1	0
70313	12259	2	100	female	37	2	3	4.47	0	0	44.2	3	0	0	1	0	0	0	0	0	1	0
70333	8905.87	1	98	female	20	3	3	5	0	0	18	2	0	0	1	0	0	0	0	0	1	0
70335	6166.5	1	91	female	53	1	3	1.15	1	0	36.5	3	0	0	1	0	0	0	0	0	1	1
70338	7976.9	2	101	female	36	2	3	1.16	0	0	30.5	3	0	0	1	0	518	1	2	5.18	4	0
70352	4093.06	1	101	female	55	1	3	0.22	1	1	26.2	3	1	1	1	0	266.4	1	1	2.664	2	1
70356	34448.4	1	97	female	25	1	1	0.83	0	1	36.3	3	0	0	1	0	0	0	0	0	1	0
70357	3653.02	1	91	female	43	4	3	5	1	0	24.6	1	0	0	0	0	148	1	2	1.48	2	0
70358	34650.9	1	91	female	44	1	3	4.41	1	0	20.9	1	0	0	1	0	0	0	0	0	1	0
70385	2873.92	3	90	female	57	2	2	0.77	1	1	26.1	3	0	0	1	0	0	0	0	0	1	1
70398	8386.85	2	90	female	57	4	1	1.7	0	0	27.3	3	0	0	1	0	0	0	0	0	1	1
70400	8290.74	2	101	female	21	2	3	1.3	1	0	23.9	1	0	0	0	0	1036	1	2	10.36	5	0
70406	13001.1	1	94	female	41	1	3	1	0	1	22.1	1	0	0	0	0	2693.6	1	2	26.936	5	0
70411	9355.01	3	92	female	23	4	3	0.81	1	0	21.9	1	0	0	0	0	310.8	1	2	3.108	3	0
70414	65392.8	1	93	female	25	1	3	5	1	0	21.2	1	0	0	0	0	0	0	0	0	1	0
70421	2638.46	2	90	female	51	4	1	2.7	1	1	36.8	3	0	0	1	0	1036	1	2	10.36	5	0
70427	13807.8	2	92	female	36	1	3	5	1	0	22.7	1	0	0	0	0	0	0	0	0	1	0
70429	19254.1	1	92	female	44	1	3	2.17	1	0	31.9	3	0	1	1	0	0	0	0	0	1	0
70430	52639.5	2	94	female	37	1	3	4.71	1	0	19.9	1	0	0	0	0	0	0	0	0	1	0
70431	4757.34	2	103	female	20	4	1	0.65	0	0	25	1	0	0	0	0	518	1	2	5.18	4	0
70439	14050.3	2	103	female	24	1	3	3.44	0	0	22.8	1	0	0	0	0	0	0	0	0	1	0
70442	16002.3	1	100	female	57	1	3	1.19	1	0	28.6	3	0	0	1	0	0	0	0	0	1	1
70443	8753.4	1	92	female	52	4	3	3.3	0	0	36.9	3	1	1	1	0	710.4	1	1	7.104	4	0
70451	3714.23	2	100	female	35	1	3	0.38	1	1	30.3	3	0	0	1	0	0	0	0	0	1	0
70457	2739.52	3	91	female	40	4	3	5	0	0	19	1	0	0	0	0	0	0	0	0	1	0
70458	12804.8	2	100	female	35	2	1	2.33	1	0	21.9	1	0	0	1	0	0	0	0	0	1	1
70479	5268.8	3	91	female	25	4	3	0.73	0	0	24.5	1	0	0	0	0	0	0	0	0	1	0
70487	4711.5	2	99	female	53	2	3	0.65	0	0	30.4	3	0	0	1	0	0	0	0	0	1	1
70499	8349.43	2	90	female	47	3	1	1.15	1	0	33.5	3	0	0	0	0	236.8	1	1	2.368	2	0
70501	20560.6	1	98	female	49	1	3	5	1	1	32	3	0	0	1	0	858.4	1	2	8.584	5	0
70512	2626.15	2	101	female	25	4	3	0.92	1	0	25	1	0	0	0	0	532.8	1	2	5.328	4	0
70514	9936.33	1	100	female	22	1	3	0	0	0	33.3	3	0	0	1	0	532.8	1	2	5.328	4	0
70522	22294.7	2	99	female	21	3	3	0.08	1	0	27.2	3	0	0	0	0	0	0	0	0	1	0
70533	73042.2	1	91	female	51	1	3	3.31	0	0	30.5	3	0	0	0	0	710.4	1	2	7.104	4	0
70547	5167.61	1	98	female	39	1	1	0.43	1	0	23.5	1	0	0	0	0	0	0	0	0	1	0
70566	4675.24	2	95	female	31	2	2	0.26	1	0	29.4	3	0	0	0	0	784.4	1	2	7.844	5	0
70574	7082.51	2	101	female	36	2	2	0.27	1	0	35.4	3	0	0	0	0	0	0	0	0	1	0
70582	6516.44	2	96	female	36	3	3	0.89	1	0	32.3	3	0	0	1	0	192.4	1	1	1.924	2	0
70584	13388.8	1	97	female	36	4	3	5	1	0	21.4	1	0	0	0	0	0	0	0	0	1	0
70586	8649.55	2	101	female	51	2	1	2.91	1	0	44.6	3	0	0	0	0	0	0	0	0	1	1
70590	32935.2	1	90	female	51	4	2	5	1	0	31.9	3	0	1	1	0	0	0	0	0	1	1
70596	35720.8	1	91	female	33	1	3	5	1	0	23.9	1	0	0	1	0	0	0	0	0	1	1
70598	8230.42	2	92	female	28	4	3	5	1	0	20.3	1	0	0	1	0	710.4	1	1	7.104	4	0
70607	7420.03	1	96	female	45	2	3	5	1	0	33.8	3	0	0	1	0	503.2	1	2	5.032	4	0
70614	5329.91	2	97	female	20	2	2	0.34	1	0	32.7	3	0	0	1	0	0	0	0	0	1	0
70617	4510.92	2	97	female	45	1	3	1.08	1	1	28.1	3	1	0	1	1	0	0	0	0	1	0
70627	5844.1	1	99	female	52	2	3	4.05	0	0	24.3	1	0	0	1	0	251.6	1	1	2.516	2	0
70639	7497.63	3	91	female	34	3	1	1.42	0	0	32.5	3	0	0	1	0	0	0	0	0	1	0
70647	23982.1	1	102	female	38	4	3	1.91	1	0	35.5	3	0	0	0	0	310.8	1	1	3.108	3	0
70654	21438.1	1	95	female	28	1	1	1.47	1	1	33.4	3	1	0	0	0	0	0	0	0	1	0
70663	6612.65	2	99	female	29	2	3	2.6	0	0	24.9	1	0	0	0	0	429.2	1	1	4.292	3	0
70670	2597.22	1	90	female	56	4	1	2.44	0	0	34.1	3	1	1	1	0	325.6	1	2	3.256	3	1
70682	4357.14	1	100	female	22	2	3	2.59	1	0	30.3	3	0	0	0	0	473.6	1	2	4.736	3	0
70686	9564.24	1	100	female	48	2	3	5	0	0	45.5	3	1	0	0	0	473.6	1	2	4.736	3	1
70696	11083.2	2	93	female	47	4	2	0.82	1	0	24.6	1	0	0	0	0	0	0	0	0	1	0
70703	68993.5	1	95	female	57	1	3	3.47	1	1	23	1	0	0	1	0	784.4	1	1	7.844	5	1
70710	14322	1	101	female	57	4	3	1.07	1	0	31.7	3	0	0	1	0	1541.56	1	2	15.4156	5	1
70713	2093.17	1	90	female	30	4	3	0.92	0	0	21.4	1	0	0	1	0	251.6	1	1	2.516	2	0
70727	2814.38	2	99	female	44	2	3	4.34	1	0	36	3	0	0	1	0	251.6	1	1	2.516	2	0
70732	30188.8	1	90	female	52	1	3	1.89	1	0	21.8	1	0	0	0	0	1036	1	2	10.36	5	0
70736	4578.91	1	91	female	32	4	3	5	1	0	23.2	1	0	0	0	0	651.2	1	2	6.512	4	0
70738	2805.33	1	93	female	39	4	1	1.64	1	0	27.2	3	0	0	0	0	325.6	1	2	3.256	3	0
70748	5779.34	1	95	female	32	1	3	1.66	1	1	23.9	1	0	0	1	0	1295	1	2	12.95	5	0
70750	4982.54	3	91	female	26	4	3	0.11	1	0	20.4	1	0	0	0	0	0	0	0	0	1	0
70762	3911.39	2	90	female	34	2	3	1.61	1	0	34.7	3	0	0	1	0	481	1	2	4.81	4	0
70766	8907.87	2	90	female	45	2	3	3.02	1	0	29.3	3	0	1	0	0	236.8	1	2	2.368	2	0
70769	7214.68	1	102	female	21	3	1	0.86	1	0	26.6	3	0	0	0	0	0	0	0	0	1	0
70773	5604.53	1	100	female	33	4	3	2.91	0	0	25.6	3	0	0	1	0	0	0	0	0	1	0
70774	7145.53	2	90	female	49	2	2	0.95	1	0	32.9	3	0	0	1	0	0	0	0	0	1	0
70783	1791.27	2	103	female	37	4	3	5	1	0	24.3	1	0	0	1	0	518	1	2	5.18	4	0
70784	45331.8	1	91	female	54	1	3	5	1	0	45.7	3	1	1	1	0	0	0	0	0	1	1
70785	9059.92	1	102	female	41	2	3	0	0	0	57.1	3	1	1	0	0	355.2	1	2	3.552	3	0
70798	2443.74	2	100	female	53	2	2	0.95	0	0	36.1	3	0	0	0	0	0	0	0	0	1	0
70801	23053.5	2	99	female	28	1	3	5	1	0	25.6	3	0	0	0	0	347.8	1	1	3.478	3	0
70804	4384.18	2	99	female	53	2	3	4.9	1	0	30.1	3	0	0	0	0	0	0	0	0	1	0
70806	24586.1	1	95	female	42	1	3	3.24	1	1	27	3	1	0	1	0	0	0	0	0	1	1
70807	24196	2	102	female	22	3	3	3.25	0	0	29	3	0	0	0	0	0	0	0	0	1	0
70817	17418.7	2	90	female	21	4	3	2.01	0	0	22.6	1	0	0	0	0	473.6	1	2	4.736	3	0
70832	22510.8	1	99	female	31	1	3	0.89	1	0	23.2	1	0	0	0	0	0	0	0	0	1	0
70833	11096.5	1	100	female	35	2	3	1.05	1	1	25.5	3	0	0	0	0	0	0	0	0	1	0
70838	5290.35	2	101	female	25	2	3	1.67	1	0	39.9	3	0	0	1	0	0	0	0	0	1	0
70849	7427.81	2	101	female	49	1	2	0.73	0	1	33.8	3	0	0	1	1	0	0	0	0	1	1
70867	18879.7	2	94	female	29	3	3	1.34	1	0	22.6	1	0	0	0	0	0	0	0	0	1	0
70886	13162.4	2	101	female	21	2	3	0.11	1	0	24.9	1	0	0	1	0	0	0	0	0	1	0
70890	4406.91	1	96	female	59	2	3	3.21	1	0	33.5	3	1	0	1	0	0	0	0	0	1	1
70920	6301.47	1	97	female	46	4	3	1.48	0	0	23.8	1	0	0	1	0	0	0	0	0	1	0
70929	8873.97	1	92	female	29	4	3	2.42	0	0	23.2	1	0	0	0	0	0	0	0	0	1	0
70931	6578.54	2	96	female	44	3	2	3.78	1	0	34.3	3	0	0	1	0	1043.4	1	2	10.434	5	1
70933	3086.22	3	91	female	46	4	3	5	1	0	29	3	0	0	1	0	192.4	1	1	1.924	2	0
70935	7650.62	1	99	female	46	2	3	5	0	0	24.5	1	0	0	0	0	0	0	0	0	1	1
70939	6148.71	2	96	female	28	4	1	3.36	1	0	30	3	0	0	0	0	355.2	1	1	3.552	3	0
70959	21662.8	2	102	female	55	1	3	0	0	0	39.7	3	1	0	1	0	0	0	0	0	1	0
70964	11308.5	2	101	female	35	1	3	0.73	1	0	23.9	1	0	0	1	0	0	0	0	0	1	0
70975	59360.3	3	91	female	22	1	3	1.02	1	0	31.9	3	0	0	1	1	0	0	0	0	1	0
70983	43214.1	1	93	female	39	1	3	5	1	0	20.4	1	0	0	0	0	0	0	0	0	1	0
70987	18502.2	2	91	female	22	1	3	5	1	0	23.6	1	0	0	0	0	474	1	2	4.74	3	0
70995	6701.7	1	95	female	34	1	1	1.26	1	1	45.5	3	0	0	1	0	947.2	1	2	9.472	5	0
70999	31164.4	1	91	female	50	1	3	3.15	1	0	20.2	1	0	0	1	0	0	0	0	0	1	1
71010	22639.4	1	98	female	23	1	3	0.42	1	1	29.3	3	0	0	1	0	535.7	1	2	5.357	4	0
71011	73102.6	1	101	female	57	1	3	0.73	1	0	26.2	3	0	0	1	0	0	0	0	0	1	1
71012	20838.8	1	97	female	24	1	3	3.57	1	0	17.8	2	0	0	0	0	525.4	1	1	5.254	4	0
71015	6740.72	1	92	female	49	4	3	5	1	0	22	1	0	0	0	0	473.6	1	1	4.736	3	0
71037	4261.07	1	99	female	52	2	3	5	1	0	23.4	1	0	0	1	0	0	0	0	0	1	0
71039	44554.9	1	93	female	30	1	3	5	1	0	33.6	3	0	0	1	0	0	0	0	0	1	0
71047	3037.52	2	95	female	52	2	2	1.18	0	0	52.8	3	1	1	1	0	592	1	2	5.92	4	1
71049	34247.2	2	101	female	20	3	3	0.08	1	0	22	1	1	0	1	0	0	0	0	0	1	0
71054	57795.4	1	94	female	51	1	2	2.42	1	0	25	1	1	0	1	0	0	0	0	0	1	1
71060	3061.86	2	98	female	31	1	3	0.19	1	0	33.8	3	0	0	1	0	1776	1	1	17.76	5	0
71064	3189.66	1	103	female	26	4	3	0.65	1	1	44.5	3	0	0	0	0	0	0	0	0	1	0
71065	18189	2	101	female	51	1	3	2.04	1	1	17.5	2	0	0	0	0	0	0	0	0	1	0
71071	4348.15	2	92	female	36	4	3	3.54	1	0	28.7	3	0	0	1	0	0	0	0	0	1	0
71072	7066.35	1	103	female	50	4	2	1.57	1	0	37	3	0	0	0	0	0	0	0	0	1	1
71078	7717.3	2	97	female	22	2	3	0.82	1	0	28.7	3	0	0	0	0	1242.71	1	2	12.4271	5	0
71094	57795.4	1	94	female	51	1	3	3.97	1	1	24.4	1	0	0	0	0	0	0	0	0	1	0
71103	6685.18	1	94	female	57	1	1	1.26	1	0	37.8	3	0	1	1	0	0	0	0	0	1	1
71107	9238.8	2	94	female	34	1	3	5	1	0	22.3	1	0	0	0	0	325.6	1	2	3.256	3	0
71108	4239.43	1	98	female	20	2	3	0.04	0	0	41	3	0	0	0	0	0	0	0	0	1	0
71112	10126.7	2	96	female	55	2	3	2.58	1	0	39.7	3	1	0	1	0	0	0	0	0	1	1
71113	3682.25	3	90	female	26	4	3	3.7	0	0	21	1	0	0	1	0	0	0	0	0	1	0
71114	21614.5	1	98	female	20	1	3	0.31	1	0	20.5	1	0	0	1	0	429.2	1	2	4.292	3	0
71118	8088.37	1	101	female	51	1	3	0.99	0	1	37.5	3	1	0	0	0	6216	1	2	62.16	5	1
71130	2889.54	2	98	female	50	2	3	0.59	0	0	30.1	3	1	1	1	0	436.6	1	1	4.366	3	0
71133	49222.4	1	90	female	36	1	3	3.13	1	0	18.1	2	0	0	0	0	355.2	1	1	3.552	3	0
71143	7254.18	1	90	female	53	2	3	5	0	0	21	1	0	0	1	0	0	0	0	0	1	0
71157	2584.45	2	103	female	26	2	3	1.3	1	0	35.7	3	0	0	1	0	0	0	0	0	1	0
71159	21110.2	3	92	female	37	1	3	5	1	0	20.8	1	1	0	1	0	0	0	0	0	1	0
71172	3962.46	1	100	female	42	2	3	1.05	1	0	22.6	1	0	0	0	0	355.2	1	2	3.552	3	0
71199	9034.44	2	97	female	49	4	3	1.92	1	0	40.9	3	0	0	1	0	0	0	0	0	1	0
71201	2977.3	3	91	female	57	4	1	1.77	0	0	22.8	1	0	0	1	0	236.8	1	1	2.368	2	1
71204	22388.7	2	102	female	27	3	3	3.25	0	0	26.4	3	0	0	1	0	518	1	2	5.18	4	1
71211	17101.4	1	92	female	32	4	3	1.92	0	0	24.6	1	0	0	0	0	0	0	0	0	1	0
71222	43062.5	2	91	female	55	1	3	5	1	0	29	3	0	0	1	0	0	0	0	0	1	1
71223	14505.7	2	101	female	25	2	3	0.82	0	0	21.5	1	0	0	0	0	0	0	0	0	1	0
71232	7149.82	1	94	female	55	1	2	0.73	0	0	43.4	3	1	1	1	0	0	0	0	0	1	1
71234	74080.6	1	91	female	47	1	3	2.92	1	1	30.8	3	1	0	1	0	0	0	0	0	1	1
71259	14060.6	3	91	female	23	4	2	0.28	1	0	20.6	1	0	0	1	0	0	0	0	0	1	0
71267	3230.01	1	100	female	41	4	3	2.62	0	0	23.4	1	0	0	0	0	118.4	1	2	1.184	2	0
71274	26319.1	3	91	female	28	3	3	5	1	0	21.8	1	0	0	0	0	0	0	0	0	1	0
71280	21292.2	1	98	female	23	1	2	2.46	1	1	18.1	2	0	0	1	0	0	0	0	0	1	0
71282	6507.49	2	92	female	25	4	3	3.4	1	0	21.4	1	0	0	0	0	947.2	1	1	9.472	5	0
71286	3015.9	2	93	female	56	4	3	2.69	1	0	32.5	3	1	0	1	0	340.4	1	1	3.404	3	1
71289	3906.97	1	94	female	32	1	3	0.95	1	1	22.6	1	0	0	0	0	0	0	0	0	1	0
71292	14080.9	1	99	female	36	2	3	3.13	1	0	28.5	3	0	1	1	0	0	0	0	0	1	0
71296	4033.28	1	91	female	32	1	2	0.81	1	0	33.8	3	0	0	1	0	592	1	1	5.92	4	0
71302	3205.83	2	93	female	56	2	2	1.29	0	0	29.1	3	1	1	0	1	177.6	1	2	1.776	2	1
71306	1975.06	2	100	female	52	4	3	5	0	0	26.4	3	0	0	1	0	392.2	1	1	3.922	3	1
71312	5109.84	2	100	female	52	2	3	2.67	1	0	26.9	3	0	0	0	0	0	0	0	0	1	1
71321	4218.82	1	92	female	54	2	3	4.96	1	0	34.5	3	1	0	1	0	814	1	1	8.14	5	1
71322	3904.61	2	91	female	21	2	3	0.84	0	0	30.7	3	0	0	0	0	0	0	0	0	1	1
71328	4635.37	2	93	female	54	4	3	1.74	1	0	25.8	3	0	0	1	1	0	0	0	0	1	1
71333	21932.4	1	92	female	30	3	3	4.63	1	0	30	3	1	0	1	0	0	0	0	0	1	0
71340	5562.77	1	95	female	36	1	1	1.1	1	1	40.8	3	1	0	1	0	0	0	0	0	1	1
71343	25680.1	2	99	female	29	1	3	5	1	0	24.9	1	0	0	1	0	0	0	0	0	1	0
71355	4758.67	1	94	female	20	4	3	2.78	0	0	21	1	0	0	0	0	0	0	0	0	1	0
71361	5155.42	3	91	female	55	4	3	2.58	0	0	25.2	3	0	0	1	0	2264.4	1	1	22.644	5	1
71366	48394.6	2	101	female	20	1	3	0.06	1	0	24.8	1	0	0	0	0	355.2	1	1	3.552	3	0
71374	1906.8	1	102	female	52	4	3	3.82	0	0	20.9	1	0	0	1	0	0	0	0	0	1	1
71401	13642.9	1	101	female	54	1	1	1.22	1	0	37.7	3	1	1	1	0	0	0	0	0	1	1
71403	5779.34	1	95	female	30	1	3	0.92	1	1	45.4	3	1	0	1	0	0	0	0	0	1	0
71412	5729.21	2	96	female	35	2	3	3.58	0	0	27.8	3	0	0	0	0	518	1	2	5.18	4	0
71416	2525.5	2	103	female	39	4	3	5	1	0	25.6	3	0	0	1	0	0	0	0	0	1	0
71422	38747.5	1	101	female	37	1	3	4.21	1	0	23.1	1	0	0	0	0	0	0	0	0	1	0
71449	53255	1	99	female	40	1	3	3.81	1	0	31.9	3	0	0	0	0	0	0	0	0	1	0
71457	3981.96	1	101	female	53	2	3	0.68	1	1	28.7	3	1	0	0	0	0	0	0	0	1	1
71460	3338.68	1	96	female	47	2	3	5	1	0	28.3	3	0	0	1	0	0	0	0	0	1	1
71468	3035.57	2	93	female	50	2	2	0.75	0	0	27.4	3	1	1	1	0	0	0	0	0	1	0
71473	8631.66	2	98	female	38	2	3	4.76	1	0	29.5	3	0	1	1	0	370	1	2	3.7	3	0
71476	8468.28	1	97	female	49	1	3	2.51	1	0	30.9	3	1	0	1	0	740	1	2	7.4	4	1
71481	10076	3	92	female	26	3	2	1.65	1	0	32.3	3	0	0	1	0	0	0	0	0	1	0
71482	3314.47	1	96	female	40	2	3	2	1	0	22.8	1	0	0	0	0	0	0	0	0	1	0
71488	3721.82	2	96	female	41	2	2	1.08	1	0	40.2	3	0	0	0	0	0	0	0	0	1	0
71489	4199.67	2	99	female	24	2	3	3.47	1	0	32.5	3	0	0	0	0	180.5	1	2	1.805	2	0
71495	7593.22	1	97	female	28	4	2	1.04	1	1	29.4	3	0	0	0	0	525.4	1	2	5.254	4	0
71517	2416.85	1	96	female	56	2	2	0.4	0	0	37.1	3	0	0	1	0	0	0	0	0	1	1
71526	8870.49	1	91	female	39	4	3	5	1	0	18.8	1	0	0	0	0	858.4	1	1	8.584	5	0
71527	15585.4	1	91	female	54	1	3	0.86	1	0	37.1	3	1	1	1	0	0	0	0	0	1	1
71535	4313.2	2	93	female	46	4	3	3.25	0	0	45	3	0	0	1	0	0	0	0	0	1	0
71538	9374.6	1	100	female	54	2	1	0.85	1	1	40	3	1	1	1	0	0	0	0	0	1	1
71554	4695.9	1	101	female	33	1	3	0.44	1	1	21.7	1	0	0	1	0	0	0	0	0	1	0
71559	2638.46	2	90	female	51	4	1	0.3	0	0	28.9	3	0	1	0	0	473.6	1	2	4.736	3	1
71561	2093.14	1	102	female	40	4	3	5	1	0	23	1	0	0	1	0	133.2	1	1	1.332	2	0
71565	30403.5	1	100	female	24	1	3	2.97	1	0	25.3	3	0	0	0	0	148	1	2	1.48	2	0
71574	15588.7	2	96	female	31	4	2	1.25	1	0	35.2	3	0	0	1	0	0	0	0	0	1	0
71584	9815.77	1	100	female	58	2	3	5	0	0	35.9	3	1	0	0	0	0	0	0	0	1	1
71591	15480.2	1	91	female	55	1	3	0.82	0	0	40.3	3	0	1	1	0	0	0	0	0	1	0
71598	14610.6	1	102	female	27	1	3	4.32	0	0	21.7	1	0	0	0	0	0	0	0	0	1	0
71605	11865.6	2	94	female	38	1	3	1.84	1	0	26.4	3	0	0	0	0	473.6	1	2	4.736	3	0
71628	5013.53	1	102	female	53	4	2	1.56	0	0	52.7	3	1	0	1	0	0	0	0	0	1	1
71634	6937.55	2	103	female	21	4	3	1.2	1	1	21.6	1	0	0	0	0	0	0	0	0	1	0
71635	11854	1	91	female	42	2	3	5	0	0	22.2	1	0	0	0	0	0	0	0	0	1	0
71640	5279.78	1	99	female	51	2	3	5	1	0	31	3	0	0	0	0	229.4	1	1	2.294	2	0
71651	4219.28	1	93	female	46	4	3	5	1	0	19.9	1	0	0	1	0	473.6	1	1	4.736	3	0
71657	5437.65	1	96	female	49	4	3	2.17	0	0	29.4	3	1	0	1	0	0	0	0	0	1	0
71660	4113.85	2	97	female	35	1	1	1.09	1	0	36.4	3	0	0	0	0	362.6	1	2	3.626	3	0
71695	2312.37	3	91	female	54	4	1	1.34	1	0	22.5	1	1	0	1	0	1191.4	1	1	11.914	5	1
71698	29657.4	1	91	female	46	1	3	4.03	1	0	24.3	1	0	0	0	0	0	0	0	0	1	0
71706	4844.65	2	98	female	30	1	3	0.34	1	0	23.9	1	0	0	0	0	0	0	0	0	1	0
71709	15469.5	1	98	female	45	1	1	0.73	1	0	33	3	0	0	1	0	0	0	0	0	1	0
71712	3241.03	2	96	female	53	4	3	3.67	0	0	38.3	3	0	0	1	0	218.3	1	2	2.183	2	1
71715	5983.44	1	96	female	47	2	3	5	0	0	27.6	3	0	0	1	0	0	0	0	0	1	0
71716	2573.09	3	90	female	21	2	3	4.89	1	0	30.2	3	0	0	1	0	222	1	2	2.22	2	0
71717	4156.3	2	98	female	27	2	1	1.29	1	1	38.8	3	0	0	1	0	0	0	0	0	1	0
71722	8538.72	2	99	female	48	2	3	1.16	1	1	38.8	3	0	0	0	0	0	0	0	0	1	0
71737	8829.76	3	92	female	36	3	1	0.67	1	0	27.2	3	1	0	0	0	0	0	0	0	1	0
71740	3101.95	2	99	female	20	2	3	0.44	1	0	20.4	1	0	0	0	0	370	1	2	3.7	3	0
71744	56290	2	98	female	40	1	3	4.17	0	0	24.3	1	0	0	0	0	0	0	0	0	1	0
71745	63446.6	2	91	female	21	1	3	5	1	0	27.8	3	0	0	1	0	0	0	0	0	1	0
71748	4804.97	1	90	female	36	3	2	0.17	1	0	31.2	3	0	1	1	0	518	1	2	5.18	4	0
71751	22715.8	3	91	female	42	1	3	3.4	1	1	20.1	1	0	0	1	0	658.6	1	1	6.586	4	0
71758	14431.9	2	90	female	24	4	3	0.66	1	0	26.4	3	0	0	0	0	0	0	0	0	1	0
71784	5905.34	2	98	female	24	1	2	1.07	0	0	19.3	1	0	0	0	0	518	1	2	5.18	4	0
71786	2668.33	2	96	female	42	4	3	5	1	0	20.6	1	0	0	0	0	722	1	2	7.22	4	0
71789	2725.4	2	103	female	50	4	3	5	0	0	32.1	3	1	0	1	0	0	0	0	0	1	0
71793	23311.5	3	91	female	57	1	3	5	1	0	34.6	3	0	0	1	0	0	0	0	0	1	1
71796	31186.5	2	92	female	45	1	3	3.51	1	0	25.1	3	0	0	1	0	947.2	1	2	9.472	5	1
71800	6540.02	3	92	female	33	3	1	1.3	0	0	22.3	1	0	0	0	0	0	0	0	0	1	0
71803	4418.18	2	96	female	52	2	2	0.57	1	0	34.8	3	1	0	1	0	0	0	0	0	1	1
71819	9388.54	1	101	female	25	3	3	2.88	0	0	27.8	3	0	0	1	0	0	0	0	0	1	0
71825	20848.2	2	100	female	53	1	1	3.13	1	1	22.7	1	0	0	1	0	2442	1	2	24.42	5	1
71828	6689.72	2	98	female	49	3	2	1.97	1	0	37.5	3	0	0	1	0	518	1	2	5.18	4	1
71831	10590.3	2	102	female	41	3	2	2.44	0	0	26.3	3	0	0	0	0	0	0	0	0	1	1
71832	5372.51	1	101	female	49	3	1	0.51	0	0	28.3	3	0	1	1	0	0	0	0	0	1	1
71833	3397.98	1	93	female	30	4	3	4.76	1	0	19.5	1	0	0	0	0	170.2	1	1	1.702	2	0
71839	22779.4	1	95	female	57	1	3	2.04	1	0	42.4	3	1	1	1	0	0	0	0	0	1	1
71844	3012.37	2	95	female	43	2	1	0.4	0	0	33.6	3	1	0	1	0	177.6	1	2	1.776	2	0
71849	3106.31	2	90	female	56	4	2	1.1	0	0	32.1	3	1	0	1	0	0	0	0	0	1	1
71856	2563.96	1	101	female	32	4	3	3.67	0	0	18.6	1	0	0	0	0	0	0	0	0	1	0
71867	9155.28	1	93	female	26	4	3	3.09	0	0	18.3	2	0	0	0	0	0	0	0	0	1	0
71870	5145.08	1	94	female	41	1	1	0.93	1	1	30.4	3	0	0	0	0	0	0	0	0	1	0
71873	27246.6	1	101	female	20	1	3	2.69	1	0	29.3	3	0	0	0	0	518	1	2	5.18	4	0
71891	15252.2	2	102	female	54	3	3	3.24	0	0	28.4	3	0	0	1	0	0	0	0	0	1	0
71901	11826	1	101	female	48	4	3	0.88	0	0	59.7	3	0	1	0	0	0	0	0	0	1	1
73566	7674.47	1	112	female	56	1	2	0.48	1	1	26.5	3	0	0	1	0	0	0	0	0	1	1
73568	14101	2	113	female	26	1	3	5	1	0	20.3	1	0	0	0	0	930	1	1	9.3	5	0
73574	3573.25	2	114	female	33	4	3	2.1	0	0	22.8	1	0	0	0	0	0	0	0	0	1	0
73596	4584.21	2	106	female	57	4	3	5	1	0	38.3	3	1	0	0	0	270	1	1	2.7	2	1
73597	8614.61	1	111	female	50	2	3	2.18	0	0	32	3	0	0	0	0	0	0	0	0	1	0
73614	12558.9	1	106	female	55	1	2	1.29	1	1	21.6	1	0	0	1	0	0	0	0	0	1	1
73619	24773.5	1	109	female	36	3	2	0.84	1	0	27.3	3	0	0	0	0	0	0	0	0	1	0
73624	11795.6	2	109	female	31	1	1	0.47	0	0	28.3	3	1	0	1	0	0	0	0	0	1	0
73631	12424.3	1	111	female	56	2	1	0.71	1	1	39.1	3	1	0	0	0	0	0	0	0	1	1
73633	10673.5	2	115	female	43	1	3	3.56	0	0	30.5	3	1	0	1	0	402.5	1	2	4.025	3	1
73642	6913.19	2	115	female	57	1	2	2.27	0	1	37.8	3	0	0	1	0	480	1	2	4.8	3	1
73645	11551.2	2	106	female	54	1	3	5	1	0	29.2	3	1	1	1	0	0	0	0	0	1	1
73668	4694.47	2	115	female	30	1	3	1.43	1	0	32.3	3	0	0	0	0	0	0	0	0	1	0
73697	15735	2	104	female	57	1	3	3.18	0	0	22.5	1	0	0	1	0	487.5	1	1	4.875	4	1
73702	14869	2	113	female	48	1	1	3.81	1	1	46.2	3	1	0	0	1	656.7	1	2	6.567	4	0
73714	38308.2	2	114	female	29	1	3	5	0	0	26.4	3	0	0	1	0	569.25	1	2	5.6925	4	0
73715	30094.1	1	105	female	38	1	3	3.07	1	0	34.6	3	0	1	0	0	0	0	0	0	1	0
73735	8966.07	2	116	female	29	4	1	0	0	0	37.6	3	0	0	0	0	0	0	0	0	1	1
73739	3460.69	1	108	female	46	1	3	1.47	1	0	27.5	3	0	0	0	0	0	0	0	0	1	0
73740	1714.41	1	118	female	57	4	3	2.52	0	0	27	3	1	0	1	0	0	0	0	0	1	1
73757	6043.18	1	111	female	29	3	3	5	1	0	37.5	3	0	0	0	0	248	1	2	2.48	2	0
73763	10297.4	1	109	female	31	4	3	0.06	0	1	39.7	3	0	0	0	0	0	0	0	0	1	0
73767	4808.77	2	104	female	35	4	3	4.61	0	0	19	1	0	0	1	0	0	0	0	0	1	0
73770	20323.4	2	112	female	50	1	3	4.77	1	0	40.3	3	1	0	1	0	667	1	2	6.67	4	0
73772	16334.8	1	117	female	21	3	3	4.71	1	0	27.3	3	0	0	0	0	402.5	1	2	4.025	3	0
73773	5620.11	1	109	female	39	3	3	4.17	1	0	23.4	1	0	0	0	0	0	0	0	0	1	0
73797	9212.96	1	106	female	57	1	3	1	0	0	64.7	3	1	1	0	1	1200	1	2	12	5	1
73800	12256.1	2	109	female	54	1	2	1.29	1	0	54.2	3	1	1	1	0	0	0	0	0	1	1
73801	12967.9	1	108	female	46	4	2	4.67	1	0	23	1	0	0	1	0	981	1	2	9.81	5	0
73807	18489.4	1	110	female	50	1	2	5	1	0	27.8	3	0	0	1	0	190.625	1	2	1.90625	2	1
73808	11063.6	1	114	female	53	1	3	2.58	0	0	33.5	3	1	0	0	0	0	0	0	0	1	1
73809	22608.5	1	106	female	52	1	3	1.33	1	1	25.6	3	0	0	1	0	0	0	0	0	1	0
73813	27583	2	116	female	34	1	2	2.22	0	0	26.3	3	0	0	1	0	0	0	0	0	1	0
73821	22918.8	2	113	female	56	1	3	5	1	0	28.9	3	0	0	0	0	675	1	1	6.75	4	1
73831	8493.18	1	114	female	48	4	2	1.4	1	0	34.5	3	1	0	1	0	2655.25	1	2	26.5525	5	1
73833	7373.73	2	117	female	34	4	3	5	1	0	18.5	2	0	0	0	0	0	0	0	0	1	0
73846	6216.94	2	108	female	24	2	3	1.43	1	1	34.4	3	0	0	0	0	0	0	0	0	1	0
73851	7060.24	1	107	female	48	3	3	5	1	0	27.9	3	0	0	1	0	0	0	0	0	1	1
73852	4952.99	1	107	female	40	3	1	1.63	1	0	30.5	3	0	0	1	0	0	0	0	0	1	1
73855	5389.45	1	113	female	38	1	3	0.28	1	1	58.6	3	1	1	0	0	0	0	0	0	1	0
73866	5216.07	1	106	female	47	4	3	4.67	1	0	50.9	3	1	0	1	0	649.75	1	2	6.4975	4	0
73878	5771.23	1	116	female	45	2	1	2.58	1	0	25.4	3	1	0	1	0	248	1	2	2.48	2	0
73879	51735.1	1	107	female	58	1	3	2.03	1	1	19.3	1	1	0	1	0	1085	1	2	10.85	5	1
73880	4550.5	2	105	female	50	1	2	2.13	1	1	41.6	3	1	1	1	0	0	0	0	0	1	1
73882	5731.71	1	115	female	25	1	3	0.21	1	0	26.6	3	0	0	1	0	0	0	0	0	1	0
73902	5016.05	1	105	female	28	4	3	5	0	0	22.9	1	0	0	0	0	510	1	1	5.1	4	0
73906	3632.67	1	114	female	34	3	1	0.44	1	0	28.9	3	0	0	0	0	0	0	0	0	1	0
73931	4086.17	2	112	female	37	3	1	0.56	0	0	32	3	0	0	0	0	0	0	0	0	1	0
73938	52878.7	1	113	female	53	1	3	5	1	1	26.8	3	1	0	1	0	540	1	1	5.4	4	1
73954	39800.5	1	104	female	45	1	3	4.25	1	0	23.9	1	0	0	0	0	0	0	0	0	1	0
73955	13267.4	1	115	female	31	2	3	5	1	0	29	3	0	0	0	0	0	0	0	0	1	0
73957	13197.5	2	118	female	26	4	2	4.04	1	0	23	1	0	0	0	0	1440	1	1	14.4	5	1
73981	2787.41	1	118	female	36	4	2	1.43	1	0	28	3	0	0	0	0	0	0	0	0	1	0
73985	5370.65	2	108	female	43	4	1	2.78	0	0	38.4	3	1	1	0	0	0	0	0	0	1	0
73990	2744.06	2	106	female	50	4	3	5	0	0	25.5	3	0	0	1	0	0	0	0	0	1	0
73995	10646.3	1	117	female	40	4	3	3.07	1	0	23.5	1	0	0	0	0	0	0	0	0	1	0
73998	3595.74	2	116	female	32	2	3	1.68	1	0	28	3	0	0	0	0	0	0	0	0	1	1
74006	13454.6	1	107	female	34	2	1	1.61	0	1	35.7	3	1	0	1	0	0	0	0	0	1	0
74008	18897.8	2	112	female	49	1	3	3.18	1	0	31.4	3	1	0	1	0	600	1	1	6	4	1
74013	52559.9	2	112	female	56	1	3	5	1	0	23.1	1	0	0	0	0	0	0	0	0	1	1
74028	4478.08	2	114	female	57	2	1	1.05	0	0	20.8	1	1	1	0	1	0	0	0	0	1	1
74032	11676	1	116	female	47	1	3	4.25	1	0	31.9	3	0	1	1	0	240	1	1	2.4	2	0
74038	3085.8	2	106	female	54	2	3	0.13	0	0	38.4	3	1	0	1	0	1334	1	2	13.34	5	1
74046	10944	1	112	female	41	1	3	5	1	0	23.7	1	0	0	0	0	390	1	1	3.9	3	0
74047	5230.78	2	114	female	40	3	1	0.67	1	0	26.4	3	0	0	1	0	0	0	0	0	1	0
74051	5775.92	2	104	female	20	4	3	5	1	0	27.7	3	0	0	1	0	585	1	1	5.85	4	0
74054	12889.8	2	116	female	40	1	2	3.28	1	0	23.9	1	1	0	0	0	0	0	0	0	1	0
74070	48234.9	1	104	female	59	1	3	5	0	0	40.7	3	0	0	1	0	0	0	0	0	1	1
74087	3264.12	1	107	female	59	3	1	3.79	0	0	25.9	3	0	1	1	0	315	1	1	3.15	3	1
74097	27271.3	1	116	female	40	1	3	3.17	1	0	37	3	0	0	0	0	805	1	1	8.05	5	0
74101	2547.02	1	118	female	34	4	2	0.38	1	1	27.7	3	0	0	1	0	1173	1	1	11.73	5	0
74109	32755.8	1	118	female	59	1	2	1.77	1	0	24.9	1	1	0	1	0	0	0	0	0	1	1
74119	5903.49	1	110	female	32	3	1	1.38	1	0	36.1	3	0	0	1	0	0	0	0	0	1	0
74123	4013.29	2	117	female	21	4	3	0.76	1	0	23.5	1	0	0	1	0	255	1	1	2.55	2	0
74124	4895.48	1	106	female	28	4	3	1.29	0	0	23	1	0	0	0	0	480	1	2	4.8	3	0
74126	3227.61	1	114	female	53	2	3	3.92	0	0	42.6	3	1	0	1	0	0	0	0	0	1	1
74127	6356.17	2	115	female	33	2	2	0.57	0	1	28.1	3	0	0	0	0	0	0	0	0	1	0
74131	4787.86	1	118	female	24	3	3	3.58	1	0	29.5	3	0	0	0	0	0	0	0	0	1	0
74148	41171.6	1	115	female	42	1	3	1.42	1	0	30.9	3	0	0	1	0	0	0	0	0	1	1
74149	11907.6	2	112	female	54	3	1	0.77	1	0	27.3	3	0	0	0	0	0	0	0	0	1	0
74150	9226.88	1	105	female	20	1	1	2.27	1	1	21.9	1	0	0	0	0	0	0	0	0	1	0
74154	3945.42	1	115	female	52	2	3	2.43	0	0	49.2	3	0	0	1	0	0	0	0	0	1	0
74164	27351.7	1	106	female	38	3	3	1.43	1	0	24.5	1	0	0	0	0	0	0	0	0	1	0
74166	28830	2	107	female	28	1	3	0.3	0	0	22.9	1	1	0	1	0	0	0	0	0	1	0
74172	3772.9	1	106	female	33	1	3	1.54	1	0	25.6	3	0	0	0	0	0	0	0	0	1	0
74173	4599.98	1	112	female	43	4	3	1.23	1	0	19.8	1	0	0	1	0	325.5	1	2	3.255	3	0
74178	12938.7	2	108	female	53	2	3	5	0	0	29.7	3	1	0	0	0	0	0	0	0	1	1
74190	20597.3	1	110	female	56	1	3	3.22	1	0	27.3	3	0	0	1	0	1920	1	2	19.2	5	1
74191	5860.04	2	111	female	39	2	3	0.07	1	0	27.3	3	1	0	0	0	355.5	1	2	3.555	3	0
74195	13021.4	2	110	female	26	1	3	0.79	1	0	45.1	3	1	0	1	0	0	0	0	0	1	0
74196	12214.6	1	116	female	36	1	3	5	1	0	31	3	0	0	0	0	0	0	0	0	1	1
74199	5998.04	2	111	female	22	2	3	0.03	0	0	18.8	1	0	0	0	0	0	0	0	0	1	0
74203	14603.2	2	108	female	51	2	1	1.53	1	0	24.6	1	1	1	1	0	240	1	1	2.4	2	1
74207	34192	1	110	female	32	1	3	2.82	1	0	27.6	3	0	0	1	0	0	0	0	0	1	0
74214	4637.97	1	107	female	47	4	3	5	1	0	28.7	3	1	1	1	0	480	1	1	4.8	3	0
74226	19473.1	1	107	female	20	4	3	0	1	1	18.1	2	0	0	1	0	0	0	0	0	1	0
74232	11152.1	2	107	female	29	1	3	1.13	0	0	19.2	1	0	0	1	0	0	0	0	0	1	0
74235	20065.7	1	110	female	27	3	3	1.61	1	1	39.8	3	0	0	1	0	0	0	0	0	1	0
74239	13863.7	1	110	female	35	1	3	5	1	0	22.7	1	1	0	1	0	0	0	0	0	1	0
74259	19838.3	2	106	female	39	4	3	1.68	0	0	29.4	3	0	0	0	0	255	1	1	2.55	2	0
74260	9787.65	1	112	female	52	2	2	0.51	1	0	26	3	1	0	0	0	0	0	0	0	1	1
74264	6087.28	2	111	female	46	3	1	0.84	1	0	33.9	3	0	0	1	0	524	1	2	5.24	4	1
74265	4713.02	2	114	female	36	4	3	0.61	0	0	21.8	1	0	0	0	0	402.5	1	1	4.025	3	0
74270	14191.4	1	112	female	51	1	2	5	1	1	34.7	3	1	0	1	0	0	0	0	0	1	1
74275	10277.4	2	117	female	29	4	3	0.86	1	0	20.9	1	0	0	0	0	1080	1	1	10.8	5	0
74279	27491.5	2	111	female	21	1	3	1.03	1	0	20.9	1	0	0	0	0	0	0	0	0	1	0
74283	14487.7	2	111	female	49	3	1	2.86	0	0	28.3	3	0	0	1	0	0	0	0	0	1	1
74285	11532.8	1	106	female	30	4	2	3.17	1	0	22.4	1	0	0	0	0	0	0	0	0	1	0
74293	12356.1	1	112	female	27	1	3	5	1	0	47.8	3	0	0	1	0	330	1	1	3.3	3	0
74301	15988.6	1	112	female	50	1	3	5	1	0	32.4	3	0	0	1	0	0	0	0	0	1	1
74323	38917.8	2	113	female	27	1	2	4.04	1	0	20.2	1	0	0	0	0	255	1	1	2.55	2	0
74348	7228.43	1	115	female	45	2	3	2.97	1	0	28.1	3	1	0	0	0	360	1	1	3.6	3	0
74349	2385.8	2	104	female	57	4	2	5	1	0	29	3	1	0	1	0	0	0	0	0	1	1
74368	7853.57	2	105	female	53	1	2	2.52	1	1	35	3	1	0	1	0	0	0	0	0	1	1
74381	14626.1	2	113	female	25	1	3	3.28	1	0	23.7	1	0	0	0	0	0	0	0	0	1	0
74384	3553.6	2	105	female	25	4	2	0.83	1	0	33.5	3	0	0	0	0	744	1	2	7.44	4	0
74394	4378.11	2	105	female	51	2	2	2.27	0	0	36.8	3	0	0	1	0	0	0	0	0	1	0
74396	10649.7	2	117	female	29	1	3	5	1	0	20.9	1	0	0	0	0	0	0	0	0	1	0
74399	4961.81	1	108	female	31	1	2	1.2	0	1	40.1	3	0	0	0	0	0	0	0	0	1	0
74402	8047.84	2	106	female	49	1	3	1.75	0	1	28.5	3	1	0	1	0	1138.5	1	2	11.385	5	1
74417	3681.04	2	116	female	56	2	3	2.16	0	0	51.3	3	1	0	1	0	0	0	0	0	1	0
74418	23573	1	118	female	23	1	3	1.77	1	0	27.1	3	0	0	0	0	0	0	0	0	1	0
74434	9004.22	1	114	female	36	2	1	0.54	1	0	58.3	3	0	0	0	0	0	0	0	0	1	0
74440	45784.2	1	115	female	31	1	3	3.82	1	0	28	3	0	0	0	0	0	0	0	0	1	0
74441	7443.29	2	112	female	38	2	3	0.71	1	1	24.3	1	1	0	0	0	0	0	0	0	1	0
74455	4122.57	1	115	female	38	1	3	1.12	1	0	26	3	0	0	0	0	0	0	0	0	1	0
74460	49140.6	1	113	female	20	1	2	5	1	1	21.1	1	0	0	0	0	0	0	0	0	1	0
74462	6286.37	2	110	female	58	2	3	3.77	1	0	33	3	1	0	1	0	0	0	0	0	1	1
74479	15287.2	1	109	female	50	3	1	3.33	1	0	26.1	3	0	0	0	0	402.5	1	2	4.025	3	1
74489	14072.4	1	116	female	36	1	3	5	1	0	25.2	3	0	0	0	0	372	1	2	3.72	3	0
74504	9554.45	2	115	female	43	1	3	0.84	1	0	20.4	1	0	0	0	0	0	0	0	0	1	0
74505	7103.83	2	106	female	21	1	3	5	1	0	31.1	3	0	0	0	0	0	0	0	0	1	0
74509	7912.76	1	106	female	48	4	1	1.27	0	0	29.1	3	0	1	1	0	149.5	1	1	1.495	2	1
74521	8785.43	1	106	female	21	2	3	0.03	1	1	44.1	3	0	0	0	0	705.5	1	2	7.055	4	0
74530	2482.85	1	118	female	45	3	2	0.63	0	0	26.3	3	0	0	1	0	180	1	1	1.8	2	1
74537	7316.24	1	115	female	23	2	2	0.77	0	1	31.5	3	0	0	1	0	542.5	1	2	5.425	4	0
74549	3536.26	1	107	female	55	4	3	3.58	0	0	21.6	1	0	1	1	0	0	0	0	0	1	1
74551	10332.8	2	117	female	32	1	3	5	1	0	21.6	1	1	0	0	0	360	1	1	3.6	3	0
74557	3838	2	105	female	28	1	3	1.2	1	0	26.7	3	0	0	0	0	0	0	0	0	1	0
74563	12377.7	1	116	female	40	1	3	1.23	1	1	26.9	3	0	0	1	0	0	0	0	0	1	1
74566	12441.9	1	110	female	55	1	3	0.96	0	1	40	3	1	0	1	0	360	1	1	3.6	3	1
74567	25113	1	113	female	53	1	2	3.84	1	0	33.3	3	0	0	1	0	0	0	0	0	1	1
74582	4036.91	2	116	female	30	1	3	0.93	0	1	27.5	3	0	0	0	0	0	0	0	0	1	0
74594	5577.76	1	111	female	53	2	3	3.22	1	0	35.1	3	1	0	1	0	0	0	0	0	1	1
74596	2972.04	2	117	female	45	2	2	1.06	0	0	29.2	3	1	0	0	0	360	1	1	3.6	3	0
74601	7198.27	2	116	female	20	2	2	0.84	0	0	18.7	1	0	0	0	0	744	1	2	7.44	4	0
74609	3705.09	1	108	female	46	4	3	5	1	0	26.8	3	0	0	0	0	1440	1	1	14.4	5	0
74612	5855.36	1	109	female	47	3	3	3.5	0	0	26.1	3	0	0	1	0	46	1	2	0.46	2	1
74613	10556.7	1	114	female	35	1	2	0.97	1	0	27.6	3	1	0	1	0	0	0	0	0	1	0
74623	12418.9	2	105	female	46	1	2	1.26	1	0	22.9	1	0	0	1	0	0	0	0	0	1	0
74624	5372.58	2	115	female	37	2	2	0.31	0	1	58.9	3	1	0	0	0	500.25	1	2	5.0025	4	0
74627	38054.6	1	113	female	29	1	3	5	1	0	38.8	3	0	0	1	0	0	0	0	0	1	0
74633	8479.07	2	106	female	56	4	3	3.81	1	0	23.6	1	0	0	1	0	0	0	0	0	1	1
74642	4567.84	2	108	female	45	2	2	1.26	0	0	32	3	0	0	0	0	0	0	0	0	1	0
74652	3915.65	1	118	female	40	3	2	0.95	1	0	34.2	3	1	0	1	0	0	0	0	0	1	0
74653	11058	2	118	female	29	4	1	0.54	1	0	30.6	3	1	0	0	0	0	0	0	0	1	0
74655	2138.08	2	110	female	36	4	3	5	0	0	23.6	1	0	0	1	0	0	0	0	0	1	0
74660	4011.78	1	109	female	38	1	3	0.97	0	0	38.7	3	0	0	0	0	667	1	2	6.67	4	1
74673	6406.71	1	114	female	21	1	2	1.29	1	0	22.2	1	0	0	0	0	379.5	1	2	3.795	3	0
74678	12719.9	1	118	female	28	4	2	0.87	0	0	22.6	1	0	0	1	0	0	0	0	0	1	0
74683	6968.11	2	104	female	56	4	3	2.27	1	0	27.6	3	0	0	1	0	0	0	0	0	1	1
74686	5166.86	1	111	female	32	3	1	2.36	1	0	34	3	0	0	1	0	534.75	1	2	5.3475	4	0
74704	2911.45	1	116	female	54	1	2	0.97	1	0	33.4	3	1	0	1	0	0	0	0	0	1	0
74711	2849.15	2	113	female	47	1	2	0.8	1	1	49.6	3	0	0	1	0	2025	1	1	20.25	5	1
74719	7153.39	2	106	female	36	1	3	2.58	1	0	24.6	1	0	0	0	0	180	1	1	1.8	2	0
74721	2681.12	1	118	female	53	3	1	3.58	0	0	32.4	3	1	1	1	0	0	0	0	0	1	0
74731	5045.81	1	109	female	27	3	3	0.28	1	0	32.8	3	0	0	0	0	0	0	0	0	1	0
74734	16628	2	115	female	57	1	2	1.68	0	0	33.1	3	1	0	1	0	0	0	0	0	1	1
74751	8500.49	1	114	female	53	2	3	1.64	0	0	37.1	3	1	0	0	0	0	0	0	0	1	0
74765	17932.1	2	114	female	45	1	1	3.05	1	1	25.3	3	0	0	1	0	2340	1	1	23.4	5	0
74766	7979.73	1	112	female	21	1	3	0.26	1	0	22.5	1	0	0	0	0	607.5	1	1	6.075	4	0
74781	8646.17	2	114	female	51	2	3	2.94	0	0	39.7	3	1	1	1	0	186	1	2	1.86	2	1
74782	20249.4	2	108	female	59	1	2	5	1	0	31.2	3	0	0	1	0	0	0	0	0	1	1
74787	15244.9	2	109	female	45	1	3	1.16	1	1	38.8	3	1	0	1	0	0	0	0	0	1	0
74797	55849	2	108	female	59	4	3	4.28	1	0	26.6	3	1	0	1	0	0	0	0	0	1	1
74812	10011.2	1	109	female	50	1	3	0.73	1	1	31	3	1	0	1	0	899	1	2	8.99	5	1
74814	32242.5	1	116	female	25	1	2	0.51	1	1	26.9	3	0	0	0	0	0	0	0	0	1	0
74817	37997	1	113	female	45	1	3	3.14	1	0	22.6	1	0	0	0	0	240	1	1	2.4	2	0
74822	32146.4	2	104	female	45	1	1	5	1	0	23.6	1	0	0	0	0	0	0	0	0	1	0
74824	9604.9	2	118	female	28	1	3	5	1	0	23.4	1	0	0	0	0	0	0	0	0	1	0
74829	6427.46	1	106	female	27	3	1	0.24	0	0	34.2	3	0	0	0	0	0	0	0	0	1	0
74837	7355.47	1	108	female	51	1	1	0.84	1	0	33.6	3	1	1	1	0	0	0	0	0	1	1
74843	23452	2	111	female	38	3	1	0.48	1	1	35.9	3	1	0	1	0	0	0	0	0	1	0
74845	22085.9	1	110	female	31	1	3	2.36	1	0	21.5	1	0	0	0	0	0	0	0	0	1	1
74859	4584.46	2	105	female	55	2	2	1.59	0	0	27	3	1	0	1	0	0	0	0	0	1	1
74862	2599.73	1	113	female	48	1	3	1.2	1	1	28.6	3	1	0	1	1	0	0	0	0	1	0
74867	3944.47	2	111	female	53	3	2	5	0	0	21.8	1	0	0	0	0	0	0	0	0	1	1
74883	13968	1	118	female	24	3	3	5	0	0	38.9	3	0	0	0	0	0	0	0	0	1	0
74885	9759.12	1	111	female	57	3	3	0.64	0	0	24.6	1	0	0	1	0	264.5	1	2	2.645	2	1
74891	6670.1	2	114	female	22	2	3	4.45	1	0	28.9	3	0	0	0	0	248	1	2	2.48	2	0
74897	4747.26	1	109	female	46	3	2	0.87	0	0	32.3	3	0	0	1	0	0	0	0	0	1	1
74902	5583.6	2	107	female	22	1	3	0.95	1	0	24	1	1	0	0	0	720	1	1	7.2	4	0
74904	4176.25	1	113	female	48	1	2	0.72	1	0	25.3	3	0	0	0	0	2160	1	1	21.6	5	0
74907	11197.5	1	104	female	48	1	3	1.11	1	0	27.2	3	0	0	1	0	1409	1	2	14.09	5	0
74916	4680.09	1	105	female	50	1	3	1.04	1	0	37.8	3	0	0	1	0	0	0	0	0	1	1
74918	4393.89	1	107	female	49	3	3	1.27	1	0	28.1	3	0	0	0	0	0	0	0	0	1	0
74933	7845.77	2	114	female	57	2	2	2.94	1	1	36.8	3	1	1	1	0	0	0	0	0	1	1
74936	34141.9	2	105	female	48	1	3	4.86	1	0	51.3	3	1	0	1	0	0	0	0	0	1	0
74941	11886.7	2	115	female	59	2	2	2.14	0	0	27.2	3	1	0	1	0	287.5	1	2	2.875	2	1
74942	8972.95	1	117	female	44	1	3	3.23	1	0	30.4	3	0	0	0	0	0	0	0	0	1	0
74945	10699.6	2	107	female	36	1	3	2.66	1	0	27.4	3	0	0	0	0	0	0	0	0	1	0
74950	8390.19	1	107	female	20	3	2	0.8	0	0	19.2	1	0	0	0	0	0	0	0	0	1	0
74954	4063.04	2	118	female	48	4	2	3.02	0	0	33.6	3	1	0	1	0	397.5	1	1	3.975	3	1
74971	2484.58	1	110	female	47	4	3	3.53	0	0	35.8	3	0	0	1	0	120	1	1	1.2	2	0
74977	8953.72	2	107	female	20	4	3	4.61	0	0	17.3	2	0	0	0	0	0	0	0	0	1	0
74997	37104.6	2	109	female	43	1	2	1.61	1	0	44.2	3	1	0	1	0	0	0	0	0	1	0
74998	2279.5	1	107	female	38	4	3	0.7	0	0	37.2	3	0	0	0	0	510	1	1	5.1	4	1
75004	9422.8	1	117	female	52	4	3	3.09	0	0	19.6	1	0	0	1	0	325.5	1	2	3.255	3	1
75018	17228	1	113	female	52	1	3	1.02	1	1	18.9	1	0	0	0	0	240	1	1	2.4	2	1
75020	17228	1	113	female	54	1	3	0.92	1	0	45.2	3	1	0	1	0	0	0	0	0	1	1
75027	13407.1	2	107	female	42	1	2	4.3	0	0	25.6	3	1	0	1	0	0	0	0	0	1	0
75030	4165.4	2	112	female	56	2	1	0.62	1	0	31.2	3	1	0	0	0	0	0	0	0	1	1
75042	2885.36	2	108	female	54	2	2	0.07	1	1	22.8	1	0	0	1	0	0	0	0	0	1	1
75057	4371.67	1	108	female	55	4	3	2.63	1	1	33.8	3	0	0	1	0	667	1	1	6.67	4	1
75066	3810.43	1	116	female	44	2	3	5	1	0	26.9	3	0	0	0	0	240	1	1	2.4	2	1
75075	3102.07	1	117	female	38	4	3	5	0	0	22.7	1	0	0	0	0	178.2	1	1	1.782	2	0
75078	4292.36	2	115	female	50	2	2	0.51	1	1	46.4	3	1	0	1	0	184	1	2	1.84	2	1
75088	20812.2	1	116	female	39	1	3	2.82	0	1	27.5	3	0	1	1	0	254.75	1	2	2.5475	2	1
75093	4489.15	1	114	female	48	2	3	1.29	1	1	40.2	3	1	1	1	0	0	0	0	0	1	0
75097	3680.81	2	114	female	44	2	3	4.55	1	0	23.5	1	0	0	0	0	184	1	1	1.84	2	0
75103	7401.3	2	116	female	55	4	2	0.42	1	1	26.1	3	1	0	1	0	0	0	0	0	1	1
75104	20815.3	2	117	female	26	1	3	3.86	1	0	23.8	1	0	0	1	0	600	1	1	6	4	0
75114	6344.36	1	110	female	47	4	3	4.25	0	0	26.4	3	0	1	1	0	202.5	1	1	2.025	2	0
75125	3352.74	1	116	female	32	1	3	0.51	0	0	36.5	3	1	0	1	0	0	0	0	0	1	0
75131	3532.85	1	117	female	34	4	3	5	1	0	25.4	3	0	0	1	0	1132.5	1	1	11.325	5	0
75134	6041.32	2	111	female	33	1	3	0.63	1	0	26.3	3	1	0	0	0	435	1	2	4.35	3	1
75137	5518.69	1	107	female	30	3	1	0.47	1	0	25.1	3	0	0	1	0	0	0	0	0	1	1
75140	12388.3	2	109	female	34	1	2	0.09	1	1	37.9	3	0	0	1	0	0	0	0	0	1	0
75149	4467.07	2	114	female	39	2	1	1.04	1	0	24.8	1	0	0	0	0	0	0	0	0	1	0
75155	10325.4	1	105	female	34	1	3	5	1	1	25.7	3	1	0	1	0	0	0	0	0	1	0
75161	14814.7	1	113	female	47	1	2	3.22	1	1	26.6	3	0	0	1	0	0	0	0	0	1	1
75164	7058.5	2	106	female	42	1	3	2.6	1	1	24.6	1	1	0	0	0	0	0	0	0	1	0
75181	4567.8	1	104	female	59	1	3	5	1	0	36.2	3	0	0	1	0	2439	1	2	24.39	5	1
75187	2276.89	2	114	female	40	4	3	4.55	1	0	18.9	1	0	0	0	0	0	0	0	0	1	0
75188	3731.38	1	112	female	35	2	3	1.45	1	0	33.7	3	0	0	0	0	0	0	0	0	1	0
75213	9431.05	2	112	female	40	2	1	1.14	1	1	35.5	3	1	0	0	0	0	0	0	0	1	0
75220	4981.98	1	106	female	39	2	1	0.25	0	1	35.1	3	1	0	1	0	0	0	0	0	1	0
75224	9373.17	1	112	female	27	2	1	1.91	0	0	30	3	0	0	0	0	0	0	0	0	1	0
75236	5653.58	2	107	female	29	4	3	2.78	0	0	23.9	1	0	0	1	0	0	0	0	0	1	0
75249	15937	1	109	female	23	1	3	1.23	1	0	22.8	1	0	0	0	0	0	0	0	0	1	1
75260	4892.46	2	106	female	20	4	3	3.22	0	0	28.5	3	0	0	1	0	0	0	0	0	1	0
75274	2220.31	2	117	female	25	4	3	5	1	0	19.2	1	0	0	0	0	450	1	1	4.5	3	0
75283	4848.3	1	110	female	29	4	3	3.4	1	0	25.1	3	0	0	0	0	241.5	1	2	2.415	2	0
75289	10996.8	1	114	female	42	1	1	1.06	1	0	37.4	3	1	0	1	0	0	0	0	0	1	0
75291	4229.17	2	114	female	24	2	1	0.54	1	0	26.9	3	0	0	1	0	0	0	0	0	1	0
75309	13799.7	2	117	female	39	3	1	0.29	1	0	22.9	1	0	0	1	0	0	0	0	0	1	0
75329	19676.8	1	113	female	43	1	3	1.02	1	0	35.5	3	1	0	1	0	0	0	0	0	1	0
75332	9265.24	2	109	female	28	1	3	1.63	1	0	43.6	3	0	0	1	0	441.25	1	1	4.4125	3	0
75340	5348.41	1	108	female	22	4	3	1.99	1	1	24.6	1	0	0	1	0	0	0	0	0	1	0
75351	6880.1	1	111	female	29	3	3	1.02	0	0	21.5	1	0	0	0	0	0	0	0	0	1	0
75366	4713.11	2	109	female	46	1	3	1.08	1	0	35.8	3	1	1	1	1	0	0	0	0	1	1
75374	54413.1	2	114	female	53	1	3	5	1	0	21.7	1	0	0	1	0	0	0	0	0	1	0
75376	2418.64	2	118	female	41	4	3	4.35	0	0	21.2	1	0	0	1	0	0	0	0	0	1	0
75379	5696.76	1	110	female	53	4	3	5	0	0	28.6	3	0	0	1	0	0	0	0	0	1	1
75389	10306.2	2	105	female	43	2	2	1.89	0	0	50.7	3	0	0	1	0	0	0	0	0	1	0
75391	11758.9	2	110	female	31	4	2	0.36	0	1	34.3	3	0	0	1	0	0	0	0	0	1	1
75393	16550.8	2	111	female	30	2	3	0.41	1	1	31.8	3	0	0	0	0	0	0	0	0	1	0
75399	2934.57	2	104	female	27	4	3	3.77	0	0	31.2	3	0	0	1	0	201.5	1	2	2.015	2	0
75403	14914.9	2	111	female	27	2	3	2.57	1	0	45.7	3	0	0	0	0	0	0	0	0	1	0
75407	11966.6	1	108	female	23	1	3	5	1	0	21.2	1	0	0	0	0	589	1	2	5.89	4	0
75415	10701.1	2	105	female	24	2	1	1.59	0	1	28.6	3	1	0	0	0	0	0	0	0	1	0
75419	8589.59	2	110	female	28	4	3	1.29	1	0	26	3	0	0	0	0	0	0	0	0	1	0
75422	12325.9	2	107	female	41	1	1	0.91	1	1	35.3	3	1	0	1	0	0	0	0	0	1	0
75425	7626.07	1	109	female	34	3	3	4.51	1	0	29.8	3	0	0	0	0	0	0	0	0	1	0
75428	2904.53	1	107	female	44	4	3	4.35	0	0	27	3	0	0	0	0	510	1	2	5.1	4	0
75444	14631.7	1	115	female	49	1	3	5	0	0	36.5	3	0	0	0	0	0	0	0	0	1	0
75447	14044.1	2	113	female	33	1	3	5	1	0	25.4	3	0	0	0	0	0	0	0	0	1	0
75462	2866.93	2	110	female	51	3	1	1.01	1	0	37.2	3	0	0	1	0	0	0	0	0	1	1
75465	3222.53	1	115	female	55	3	1	2.69	1	0	23.6	1	0	0	1	0	240	1	1	2.4	2	1
75467	31739.5	1	107	female	39	1	2	4.26	1	0	25.8	3	1	1	1	0	195	1	1	1.95	2	0
75469	8935.53	1	117	female	39	1	3	0.04	1	0	36	3	0	0	0	0	0	0	0	0	1	0
75476	12180.5	1	114	female	25	1	3	2.82	1	1	20.9	1	1	0	0	0	256	1	2	2.56	2	0
75482	10284.7	2	118	female	52	3	3	0.8	0	0	29.4	3	0	0	1	0	0	0	0	0	1	1
75504	7436.88	1	112	female	33	1	2	0.91	0	0	31.4	3	1	0	1	0	0	0	0	0	1	0
75506	5936.08	1	109	female	25	3	3	0.72	0	0	34	3	0	0	0	0	241.5	1	1	2.415	2	0
75511	14670.9	1	112	female	49	1	3	5	1	1	29.9	3	0	0	1	0	0	0	0	0	1	0
75519	6113.56	1	112	female	44	2	3	5	1	0	31.7	3	0	1	1	0	360	1	1	3.6	3	0
75521	4684.99	1	109	female	49	3	1	0.74	1	1	31.1	3	0	0	1	0	524.13	1	2	5.2413	4	1
75527	4295.28	1	110	female	58	1	3	0.65	1	0	55.7	3	1	1	0	0	0	0	0	0	1	1
75528	29146	1	105	female	39	1	2	2.18	1	0	35.6	3	0	0	1	0	0	0	0	0	1	1
75531	11390.4	2	107	female	37	1	1	4.19	1	1	52.4	3	0	0	1	0	0	0	0	0	1	0
75534	6990.97	2	118	female	20	2	2	0.9	1	1	33.5	3	0	0	0	0	0	0	0	0	1	0
75536	8390.19	1	107	female	21	3	2	0.8	0	0	20.6	1	0	0	0	0	0	0	0	0	1	0
75537	17320.3	1	106	female	42	4	3	2.9	1	0	22.9	1	0	0	1	0	0	0	0	0	1	0
75538	12873.4	1	111	female	36	3	1	1.79	0	0	34.2	3	1	0	1	0	0	0	0	0	1	0
75546	8596.01	2	104	female	37	2	3	1.72	1	0	31.4	3	1	0	0	0	210	1	1	2.1	2	0
75550	20374.4	2	111	female	21	4	2	0.56	0	0	22.6	1	0	0	0	0	0	0	0	0	1	0
75555	10981.3	2	114	female	58	2	1	0.76	1	0	77.5	3	1	1	1	0	360	1	1	3.6	3	1
75557	11898	1	109	female	50	1	2	1.61	1	0	32.8	3	0	0	1	0	512	1	2	5.12	4	0
75584	3780.68	2	117	female	52	2	3	2.51	0	0	30.8	3	0	0	1	0	0	0	0	0	1	1
75594	5838.18	2	116	female	26	1	1	0.18	0	0	22	1	0	0	0	0	349.25	1	2	3.4925	3	0
75620	5644.27	2	116	female	52	2	1	0.69	0	0	18.1	2	0	0	1	0	0	0	0	0	1	0
75621	2867.45	2	108	female	59	2	2	4.16	0	0	26.9	3	0	0	1	0	697.5	1	1	6.975	4	1
75624	10172.1	1	106	female	21	4	1	1.42	1	1	37	3	1	0	1	0	402.5	1	1	4.025	3	0
75630	3569.4	1	110	female	59	3	2	1.27	1	0	28.3	3	0	0	1	0	426.25	1	1	4.2625	3	1
75636	13419.4	2	116	female	35	1	3	1.26	1	1	35.8	3	0	0	0	0	0	0	0	0	1	0
75640	11382.6	2	115	female	22	1	2	0.97	0	0	55	3	0	0	0	0	0	0	0	0	1	0
75641	19364.5	1	116	female	49	1	3	4.35	1	0	20.7	1	0	0	1	0	0	0	0	0	1	0
75643	5301.41	1	116	female	43	4	3	0.34	0	0	22.5	1	1	0	1	0	0	0	0	0	1	0
75654	7270.3	1	112	female	49	2	1	1.06	1	0	34.1	3	1	1	1	0	0	0	0	0	1	1
75660	10360.7	1	109	female	59	2	2	2.87	0	0	32	3	1	0	1	0	0	0	0	0	1	1
75662	3960.46	1	104	female	44	4	3	5	1	0	26.1	3	0	0	0	0	540	1	1	5.4	4	0
75663	21520.1	1	115	female	54	1	3	3.55	1	0	23.4	1	0	0	1	0	150	1	1	1.5	2	1
75664	5318.4	1	114	female	31	2	2	0.39	1	1	33.8	3	1	0	1	0	0	0	0	0	1	0
75667	11407.3	1	104	female	46	1	2	0.63	1	1	22.6	1	0	0	1	0	1050.44	1	2	10.5045	5	0
75670	6615.33	2	109	female	27	3	3	3.18	1	0	29.2	3	0	0	1	0	0	0	0	0	1	0
75681	11799.9	1	116	female	40	2	3	3.48	1	1	37.2	3	0	1	0	0	0	0	0	0	1	1
75684	34548.3	2	109	female	33	1	3	2.52	1	0	28	3	0	0	0	0	240	1	1	2.4	2	0
75688	2688.97	2	118	female	57	4	1	0.3	1	0	33.1	3	0	1	1	0	1012.5	1	1	10.125	5	1
75702	28213.6	1	105	female	59	1	3	4.09	1	0	44.9	3	0	0	1	0	720	1	1	7.2	4	1
75705	22575.8	1	112	female	50	1	3	5	1	0	23.7	1	0	0	0	0	0	0	0	0	1	0
75706	14275.7	1	112	female	44	2	3	1.93	1	0	32.6	3	1	0	0	0	0	0	0	0	1	1
75709	6379.15	2	104	female	30	4	3	3.5	1	0	21.7	1	0	0	1	0	0	0	0	0	1	0
75723	2099.53	1	118	female	55	4	3	1.46	1	0	35.3	3	0	0	1	0	0	0	0	0	1	1
75737	13181	2	118	female	20	3	3	0.68	0	0	22.4	1	0	0	1	0	0	0	0	0	1	0
75745	2943.68	2	104	female	44	4	3	1.82	1	0	24.9	1	0	0	0	0	255	1	1	2.55	2	0
75755	18915.2	2	113	female	41	1	3	5	1	0	31.8	3	0	0	0	0	0	0	0	0	1	0
75776	14543.1	2	107	female	21	1	3	1.53	0	0	29.8	3	0	0	1	0	0	0	0	0	1	0
75785	4856.22	2	114	female	22	2	3	2.94	1	0	32	3	0	0	1	0	0	0	0	0	1	0
75786	4231.73	2	113	female	54	4	3	2.14	1	1	32.3	3	1	0	1	0	1667.5	1	2	16.675	5	1
75788	28805.3	1	104	female	50	1	3	5	1	0	26.8	3	0	0	0	0	0	0	0	0	1	0
75790	11058	1	118	female	28	3	3	2.87	1	0	27.1	3	0	0	1	0	253	1	2	2.53	2	0
75797	17402	1	110	female	47	1	3	4.61	1	1	29.5	3	0	0	0	0	0	0	0	0	1	0
75799	6028.75	2	106	female	22	1	3	1.52	1	1	28.1	3	1	0	1	0	0	0	0	0	1	1
75805	4985.11	2	113	female	53	1	1	1.34	0	1	16.9	2	0	0	1	0	651	1	2	6.51	4	0
75807	11434.5	2	107	female	32	1	2	3.27	1	0	20.7	1	0	0	0	0	0	0	0	0	1	0
75820	13748.3	1	112	female	43	4	3	5	0	0	31	3	1	0	1	0	697.5	1	2	6.975	4	0
75822	9295.98	1	116	female	34	1	3	5	0	0	19.3	1	0	0	0	0	0	0	0	0	1	1
75823	9750.2	1	108	female	43	4	3	3.37	0	0	28.6	3	0	0	0	0	555	1	1	5.55	4	0
75824	13035.6	1	110	female	50	1	2	1.31	0	0	44.5	3	0	0	1	0	321.25	1	1	3.2125	3	1
75825	10911.8	2	112	female	40	4	3	1.68	0	0	25	1	0	0	0	0	180	1	1	1.8	2	0
75828	17593.9	2	113	female	43	1	2	4.55	1	0	35.9	3	0	0	1	0	426.25	1	2	4.2625	3	0
75831	16708.2	1	105	female	34	1	3	5	1	0	29.4	3	0	0	1	0	120	1	1	1.2	2	0
75850	3519.28	2	104	female	37	4	3	5	0	0	20.7	1	0	0	0	0	0	0	0	0	1	0
75855	16210.8	2	107	female	34	1	3	2.53	0	0	27.4	3	0	0	0	0	0	0	0	0	1	0
75856	30769	1	106	female	28	4	3	2.3	1	0	28.7	3	0	0	1	0	0	0	0	0	1	0
75858	8311.15	2	108	female	20	2	2	1.47	1	0	31.1	3	0	0	1	0	264.5	1	2	2.645	2	0
75861	6630.46	1	112	female	52	2	3	3.55	0	0	27.4	3	0	0	0	0	0	0	0	0	1	1
75870	16798.7	1	111	female	40	4	3	2.18	1	0	23.6	1	0	0	0	0	0	0	0	0	1	0
75871	15784.7	1	116	female	57	1	3	3.48	0	0	23.8	1	0	0	0	0	0	0	0	0	1	1
75872	5662.52	1	112	female	21	2	2	0.72	1	0	26.8	3	0	0	0	0	0	0	0	0	1	0
75881	5212.99	2	110	female	25	3	3	1.5	0	0	23.3	1	0	0	0	0	255	1	1	2.55	2	0
75883	3603.31	2	114	female	48	1	3	0.71	1	1	43	3	0	0	1	0	0	0	0	0	1	0
75887	9048.05	1	112	female	56	2	3	5	1	0	55.6	3	1	0	1	0	0	0	0	0	1	1
75888	22870.4	1	115	female	44	1	3	2.2	1	0	32.2	3	0	0	1	0	812.275	1	2	8.12275	5	0
75890	27624.7	1	116	female	43	1	1	1.81	0	0	31.3	3	0	0	1	0	0	0	0	0	1	0
75895	4530.13	1	115	female	55	1	3	0.84	1	0	32.2	3	0	0	1	0	0	0	0	0	1	1
75905	6097.83	2	111	female	39	4	3	4.77	1	0	18.4	2	0	0	1	0	708.5	1	2	7.085	4	0
75908	12534.3	1	112	female	24	2	3	1.74	1	0	39.4	3	0	0	0	0	0	0	0	0	1	0
75919	11744.1	1	111	female	23	1	3	0.89	1	0	32.4	3	0	0	1	0	0	0	0	0	1	0
75928	13144.8	1	104	female	31	1	3	5	1	0	31.9	3	0	0	1	0	0	0	0	0	1	0
75929	12218.5	2	114	female	23	2	3	0.77	1	0	28.3	3	0	0	0	0	241.5	1	2	2.415	2	0
75933	12991.9	1	111	female	53	2	3	3.48	1	0	27	3	0	0	1	0	493.5	1	2	4.935	4	1
75936	7955.08	2	118	female	35	3	1	0.61	1	0	23.6	1	0	0	0	0	0	0	0	0	1	0
75938	4546.17	1	114	female	33	3	3	5	1	0	50	3	1	1	1	0	612	1	2	6.12	4	0
75949	16488.7	1	109	female	40	3	3	1.27	0	0	31.1	3	0	0	1	0	343	1	2	3.43	3	0
75951	3961.02	2	117	female	32	2	3	3	1	0	25.1	3	0	0	0	0	585	1	1	5.85	4	0
75954	27419.4	1	117	female	54	1	3	2.36	1	0	34.1	3	1	0	1	0	0	0	0	0	1	1
75958	3446.62	1	109	female	29	4	3	5	0	0	25.8	3	0	0	0	0	115	1	2	1.15	2	0
75966	23736.2	1	115	female	37	1	3	5	1	0	25.4	3	0	0	0	0	0	0	0	0	1	0
75985	6378.53	1	115	female	40	1	1	0.77	0	0	20.2	1	0	0	1	0	492.75	1	2	4.9275	4	0
75992	9194.81	2	115	female	34	1	3	1.22	1	1	28.5	3	0	0	0	0	402.5	1	1	4.025	3	0
75997	17226.7	2	108	female	20	2	3	1.37	1	0	17.1	2	0	0	0	0	305.75	1	2	3.0575	2	1
76004	4197.13	1	114	female	58	4	2	0.03	1	0	54.9	3	1	0	0	0	2247.5	1	2	22.475	5	1
76006	2920.09	2	105	female	32	1	3	0.77	1	1	28.2	3	0	0	0	0	333.5	1	2	3.335	3	0
76007	34512.2	1	110	female	36	1	3	5	0	0	22.1	1	0	0	1	0	0	0	0	0	1	0
76008	4034.18	1	111	female	31	4	3	1.34	1	0	27.6	3	1	0	1	0	0	0	0	0	1	0
76015	4816.78	2	114	female	30	2	2	5	1	0	29.9	3	1	0	1	0	0	0	0	0	1	0
76028	4843.57	1	104	female	57	2	1	1.42	0	0	24.9	1	0	0	1	0	690	1	1	6.9	4	1
76034	36623.8	2	109	female	20	1	2	1.71	1	1	43.7	3	0	0	1	0	0	0	0	0	1	0
76039	10731.6	2	112	female	26	3	3	1.71	1	1	36	3	0	0	1	0	992	1	2	9.92	5	0
76042	16707.9	2	107	female	27	1	3	1.51	0	0	36.1	3	0	0	0	0	360	1	1	3.6	3	0
76054	6984.02	2	107	female	22	4	3	1.14	0	0	19.2	1	0	0	0	0	0	0	0	0	1	0
76076	14119.3	2	115	female	51	1	3	0.97	0	0	28.9	3	1	1	0	1	0	0	0	0	1	1
76095	4696.78	1	104	female	41	4	2	0.09	0	0	31.9	3	0	0	1	0	0	0	0	0	1	0
76101	6656.92	2	111	female	20	2	2	0.07	1	0	36.1	3	0	1	1	0	0	0	0	0	1	0
76103	17806	1	104	female	45	1	3	4.64	1	1	29	3	0	0	1	0	603.75	1	1	6.0375	4	0
76104	6198.58	1	109	female	45	4	3	2.25	1	0	20.3	1	0	0	0	0	180	1	1	1.8	2	0
76107	4499.23	1	104	female	59	4	3	0.73	0	0	25.8	3	1	0	1	0	0	0	0	0	1	1
76129	16822.2	2	112	female	41	4	3	5	0	0	33.9	3	1	0	1	0	0	0	0	0	1	0
76133	4016.29	1	118	female	47	3	3	4.1	1	0	34	3	1	0	1	0	0	0	0	0	1	0
76138	9863.26	1	114	female	39	2	3	1.74	0	1	20.9	1	0	0	1	0	0	0	0	0	1	0
76140	28672.3	2	112	female	27	1	1	0.76	1	1	40.5	3	0	0	1	0	0	0	0	0	1	1
76146	13448	2	114	female	23	2	2	0.76	0	0	17.1	2	0	0	0	0	0	0	0	0	1	0
76148	5521.4	2	114	female	32	2	3	1.91	1	0	50.5	3	0	0	0	0	120	1	1	1.2	2	0
76154	28769.9	1	111	female	29	1	3	3.92	1	0	35.6	3	0	0	1	0	0	0	0	0	1	0
76169	16449.8	1	110	female	43	1	3	2.9	1	0	30	3	0	0	1	0	402.5	1	1	4.025	3	0
76170	4415.24	2	104	female	55	4	3	5	0	0	20.7	1	0	0	1	0	0	0	0	0	1	1
76178	1944.46	1	117	female	49	4	3	5	0	0	21	1	0	0	0	0	0	0	0	0	1	0
76179	51035.1	1	110	female	54	1	3	4.61	1	0	29.5	3	0	0	0	0	402.5	1	1	4.025	3	1
76181	14165.4	2	111	female	45	2	2	1.27	1	0	43.1	3	1	0	1	0	0	0	0	0	1	0
76186	10525.2	2	113	female	53	4	3	2.02	0	0	52.7	3	0	0	0	0	402.5	1	1	4.025	3	1
76187	37223.7	2	107	female	56	1	3	3.89	1	1	30.4	3	0	0	0	0	975	1	1	9.75	5	1
76193	5368.09	2	115	female	39	4	3	0.42	0	0	35.3	3	0	0	0	0	0	0	0	0	1	0
76199	8322.19	1	107	female	56	1	3	1.33	1	0	39.1	3	0	1	1	0	0	0	0	0	1	1
76204	9846.15	2	110	female	45	1	3	3.67	0	0	24.7	1	0	0	1	0	635.5	1	2	6.355	4	0
76206	2902.24	2	118	female	38	3	3	2.15	1	0	30.4	3	0	0	0	0	300	1	2	3	2	0
76212	5533.41	1	107	female	34	3	3	2.34	1	0	25	1	0	0	1	0	0	0	0	0	1	0
76215	6228.16	1	111	female	43	3	2	3.82	0	0	47.5	3	0	0	0	0	471.5	1	2	4.715	3	0
76217	3276.22	1	106	female	53	3	1	0.42	1	0	35.9	3	0	0	0	0	0	0	0	0	1	1
76218	45042.3	1	105	female	36	1	3	5	1	0	30.1	3	0	0	0	0	0	0	0	0	1	0
76227	20105.6	1	111	female	26	1	3	1.16	1	0	64.2	3	0	1	1	0	0	0	0	0	1	0
76236	3484.43	1	117	female	40	3	3	4.71	0	0	34.8	3	1	1	0	0	0	0	0	0	1	1
76243	3227.83	1	111	female	59	3	3	1.93	1	0	50.4	3	0	0	0	0	667	1	2	6.67	4	1
76253	11508.3	2	117	female	27	4	2	0.5	0	0	18.6	1	0	0	0	0	0	0	0	0	1	0
76256	17476.5	1	104	female	50	1	2	5	1	0	26.7	3	0	0	1	0	0	0	0	0	1	0
76270	6078.2	2	115	female	24	1	3	2.04	0	0	22.6	1	0	0	0	0	333.5	1	2	3.335	3	0
76272	8012.97	2	110	female	42	1	3	3.79	0	0	36.2	3	0	0	1	0	0	0	0	0	1	0
76281	4769.25	1	114	female	49	1	3	0.78	1	1	15.2	2	1	0	1	0	0	0	0	0	1	1
76288	12978.2	2	109	female	30	1	2	0.35	1	0	18.6	1	0	0	0	0	0	0	0	0	1	0
76289	5236.63	2	106	female	24	4	3	2.57	1	0	24.4	1	0	0	0	0	195	1	1	1.95	2	0
76290	8129.43	2	118	female	42	4	2	1.56	0	0	36.1	3	0	0	1	0	402.5	1	1	4.025	3	0
76296	5847.73	1	105	female	33	4	3	5	1	0	29.5	3	0	0	0	0	270	1	1	2.7	2	0
76298	20481.9	1	104	female	57	1	3	5	1	0	38.9	3	0	0	1	0	667	1	1	6.67	4	1
76301	4756.51	1	108	female	28	4	3	5	1	0	33.6	3	1	0	0	0	0	0	0	0	1	0
76310	34162.4	1	116	female	50	1	3	3.63	1	0	22.4	1	0	0	1	0	834.25	1	2	8.3425	5	1
76314	23699.2	1	110	female	38	1	3	4.67	1	1	23.8	1	0	0	0	0	0	0	0	0	1	0
76316	8391.64	1	116	female	45	1	3	1.21	1	1	31	3	1	0	1	0	787.75	1	2	7.8775	5	0
76322	6143.23	1	109	female	43	3	2	0.76	1	0	29	3	1	1	1	0	402.5	1	2	4.025	3	0
76342	4303.16	1	106	female	43	3	3	2.25	1	0	38.3	3	1	0	0	0	0	0	0	0	1	0
76347	4310.19	1	110	female	32	1	2	1.74	1	1	41.6	3	1	0	1	0	992	1	2	9.92	5	0
76356	11998.6	1	112	female	23	1	3	0.17	1	1	26.6	3	0	0	1	0	0	0	0	0	1	0
76375	17396.3	2	111	female	30	1	3	1.27	1	1	30.5	3	0	0	1	0	0	0	0	0	1	0
76376	3205.35	2	113	female	56	4	3	0.65	1	0	24.9	1	1	0	0	0	135	1	1	1.35	2	1
76380	4542.78	1	114	female	58	2	3	0.32	1	1	20.2	1	1	0	0	0	0	0	0	0	1	1
76387	17012.8	1	108	female	25	4	3	3.84	1	0	21.9	1	0	0	0	0	0	0	0	0	1	0
76388	2831.97	1	108	female	43	1	3	1.2	1	0	31.1	3	1	0	0	0	240	1	2	2.4	2	0
76403	12095.1	1	112	female	59	1	3	0.26	1	0	24.7	1	0	0	1	0	1920	1	1	19.2	5	1
76405	20522.1	1	114	female	50	1	3	5	0	0	30.9	3	1	0	1	0	360	1	1	3.6	3	0
76440	15235.8	1	115	female	49	1	1	5	1	1	25.5	3	1	0	1	0	402.5	1	2	4.025	3	1
76451	2093.48	1	118	female	34	1	3	0.7	1	0	25.2	3	0	0	0	0	0	0	0	0	1	0
76453	27193.2	2	114	female	42	1	3	5	1	0	31.8	3	0	0	1	0	0	0	0	0	1	0
76461	11676.5	2	109	female	52	1	3	0.47	1	1	31	3	0	0	1	0	0	0	0	0	1	0
76466	5141.82	1	109	female	39	4	1	0.89	0	0	33.3	3	0	0	0	0	0	0	0	0	1	0
76472	9901	2	106	female	52	4	3	4.07	0	0	41.3	3	1	1	1	0	255	1	1	2.55	2	1
76480	14906	1	114	female	24	4	3	4.06	1	1	41.7	3	0	0	1	0	0	0	0	0	1	0
76482	14801.2	1	111	female	42	2	3	2.79	1	0	42.2	3	1	0	1	0	526.5	1	2	5.265	4	1
76486	9243.46	2	117	female	24	2	3	1.11	1	0	28.3	3	0	0	0	0	255	1	1	2.55	2	0
76487	9514.36	2	111	female	23	3	3	1.07	1	0	19.1	1	0	0	0	0	0	0	0	0	1	0
76491	5731.71	1	115	female	23	1	3	1.31	1	1	22.7	1	0	0	1	0	0	0	0	0	1	0
76496	5088.25	2	107	female	23	3	1	0.3	1	0	27.3	3	1	0	0	0	0	0	0	0	1	0
76500	45110.9	1	105	female	20	1	3	5	1	0	21.4	1	0	0	0	0	856	1	2	8.56	5	0
76506	13424.9	2	105	female	20	1	3	1.26	1	0	20.6	1	1	0	0	0	0	0	0	0	1	0
76508	30698.3	2	106	female	55	1	3	1.71	1	1	32.7	3	1	0	1	0	0	0	0	0	1	1
76510	14723.8	1	113	female	52	1	1	0.04	1	1	30.8	3	0	1	1	0	0	0	0	0	1	1
76511	11539.4	1	108	female	52	1	2	1.16	1	1	33.5	3	0	0	0	0	0	0	0	0	1	1
76514	17372.1	2	110	female	26	4	3	3.81	1	0	20.4	1	0	0	0	0	255	1	1	2.55	2	0
76539	7410.65	2	110	female	36	1	3	5	1	0	19.5	1	0	0	0	0	0	0	0	0	1	1
76551	2835.69	2	104	female	56	4	3	5	0	0	24.6	1	0	0	0	0	0	0	0	0	1	1
76552	9650.56	2	116	female	31	3	3	0.64	0	0	32.6	3	0	0	0	0	0	0	0	0	1	0
76567	22247.5	1	105	female	20	1	3	3.48	1	0	22	1	0	0	0	0	0	0	0	0	1	0
76574	12479.4	1	118	female	38	3	3	0.63	0	0	35.8	3	0	0	0	0	506.25	1	2	5.0625	4	0
76577	14080.4	1	114	female	23	4	2	1.02	0	1	26.1	3	0	0	0	0	0	0	0	0	1	0
76584	10554.4	2	106	female	49	4	3	5	1	0	23.3	1	0	0	1	0	0	0	0	0	1	0
76586	5400.31	2	105	female	45	1	2	0.82	1	0	28.2	3	0	0	1	0	0	0	0	0	1	1
76591	16589.7	1	111	female	28	1	3	5	1	0	42.1	3	0	0	1	0	402.5	1	1	4.025	3	0
76596	14058.5	2	105	female	46	1	2	2.2	1	0	33.3	3	1	0	0	0	0	0	0	0	1	0
76597	22556.1	1	105	female	41	1	3	0.89	1	0	29.3	3	0	0	0	0	436	1	2	4.36	3	0
76600	11936	1	113	female	40	1	1	0.03	0	0	25	1	0	0	1	0	960	1	1	9.6	5	0
76606	11198.1	2	110	female	57	4	3	5	0	0	35	3	1	0	0	0	217.5	1	1	2.175	2	1
76609	2293.71	2	117	female	21	4	3	0.5	0	0	19.5	1	0	0	0	0	435	1	1	4.35	3	0
76614	14017.1	2	113	female	41	1	3	5	0	0	43.3	3	1	1	1	0	665	1	2	6.65	4	0
76619	17234	1	105	female	31	1	3	0.96	0	0	21.3	1	1	0	1	0	390	1	1	3.9	3	0
76626	57414.7	2	112	female	51	1	3	5	1	0	27.4	3	1	0	1	0	0	0	0	0	1	1
76630	14158.3	2	108	female	39	4	3	0.71	1	1	20.9	1	0	0	0	0	1912.5	1	1	19.125	5	0
76634	13974.4	2	112	female	43	4	2	1.25	0	0	20.5	1	0	0	0	0	0	0	0	0	1	0
76636	5515.57	2	114	female	29	2	1	0.76	0	0	20.7	1	0	0	0	0	0	0	0	0	1	0
76637	6178.84	2	106	female	42	1	3	1.82	1	0	35.7	3	0	0	0	0	0	0	0	0	1	0
76641	10589.4	1	113	female	42	1	3	0.87	1	0	45.3	3	1	0	1	0	976	1	2	9.76	5	0
76642	15635.9	2	105	female	40	4	2	2.52	1	0	25.1	3	0	0	0	0	0	0	0	0	1	1
76643	3379.09	2	108	female	41	2	3	3.37	1	0	35.3	3	1	0	0	0	0	0	0	0	1	0
76654	52321.6	1	105	female	45	1	2	5	1	0	27.9	3	0	0	1	0	607.5	1	2	6.075	4	1
76656	20746.4	2	112	female	23	1	2	2.02	1	1	39.8	3	0	0	1	0	0	0	0	0	1	0
76665	20906.2	1	105	female	44	1	3	5	1	0	23.3	1	0	0	0	0	0	0	0	0	1	0
76667	17291.6	1	104	female	52	1	3	5	1	0	22.1	1	0	0	0	0	300	1	1	3	2	1
76668	18517.8	2	109	female	45	1	3	5	1	0	21.1	1	0	0	1	0	240	1	1	2.4	2	0
76671	3568.63	1	116	female	40	2	3	3.96	1	0	25.3	3	0	0	1	0	219.25	1	2	2.1925	2	0
76672	15045.4	2	115	female	45	2	3	0.51	0	0	28.6	3	0	0	0	0	0	0	0	0	1	1
76674	8866.89	1	109	female	42	1	1	0.67	1	0	37.2	3	1	1	1	0	0	0	0	0	1	0
76684	42770.3	1	104	female	47	1	3	3.31	1	0	25.9	3	0	0	1	0	1155	1	1	11.55	5	0
76692	17770.8	2	115	female	58	1	3	3.5	0	0	43.8	3	1	0	1	0	0	0	0	0	1	1
76704	12860.9	2	105	female	50	1	3	0.6	0	1	29	3	0	1	1	1	0	0	0	0	1	1
76705	13027.4	1	106	female	50	3	1	1.28	1	0	23.7	1	0	0	0	0	0	0	0	0	1	0
76707	13464.9	1	108	female	46	2	3	1.35	0	0	27.9	3	0	0	0	0	0	0	0	0	1	0
76719	3885.87	2	106	female	39	2	2	1.79	1	0	32.5	3	1	0	0	0	0	0	0	0	1	0
76723	35301.7	2	115	female	48	1	2	5	1	0	18.7	1	0	0	0	0	0	0	0	0	1	0
76735	28491.6	1	113	female	58	1	3	0.61	1	1	17.3	2	1	0	1	1	0	0	0	0	1	1
76736	2540.42	2	104	female	30	4	3	5	0	0	26.1	3	0	0	1	0	0	0	0	0	1	0
76737	16700.7	2	115	female	28	1	3	5	1	0	21.3	1	0	0	0	0	0	0	0	0	1	0
76740	31123.1	2	104	female	40	1	3	4.19	1	0	40.4	3	0	0	0	0	0	0	0	0	1	0
76751	22928.4	1	111	female	36	3	1	3.33	1	0	32.9	3	0	0	0	0	0	0	0	0	1	0
76755	9240.56	1	114	female	42	1	2	3.1	1	0	37.2	3	0	0	0	0	1612	1	2	16.12	5	0
76767	25524.7	1	113	female	25	1	2	3.38	0	0	30.7	3	0	0	1	0	0	0	0	0	1	0
76792	2572.45	2	113	female	38	4	2	1.13	1	0	31.9	3	1	1	1	0	0	0	0	0	1	0
76793	10611.2	1	118	female	45	3	3	2.1	1	0	42.4	3	1	1	1	0	120	1	1	1.2	2	0
76796	12080.5	1	112	female	42	1	3	1.92	1	0	26.9	3	0	0	1	0	525	1	1	5.25	4	1
76805	46432.5	2	104	female	56	1	3	3.05	0	0	21.3	1	0	0	1	0	0	0	0	0	1	1
76811	12711.9	2	118	female	27	4	3	1.81	0	0	19	1	0	0	0	0	465	1	2	4.65	3	0
76819	6182.47	1	104	female	54	4	3	5	1	0	17.2	2	0	0	1	0	0	0	0	0	1	1
76824	5270.5	2	109	female	57	1	2	1.03	1	1	30.2	3	1	0	0	0	525	1	2	5.25	4	1
76835	13389.9	1	114	female	40	2	2	1.13	0	1	19.2	1	0	0	0	0	0	0	0	0	1	0
76846	3448.21	1	108	female	26	4	1	0.64	1	1	20.6	1	0	0	0	0	0	0	0	0	1	0
76847	2101.25	1	117	female	35	4	3	5	1	0	17.4	2	0	0	1	0	0	0	0	0	1	0
76863	27129.1	2	104	female	39	1	3	5	1	0	20.9	1	0	0	0	0	378.75	1	1	3.7875	3	0
76882	34903.1	2	113	female	33	1	3	2.14	1	0	36.1	3	0	0	0	0	0	0	0	0	1	0
76884	8096.62	1	104	female	55	2	3	5	1	0	23.6	1	1	0	1	0	780	1	1	7.8	5	0
76891	9226.88	1	105	female	20	1	3	2.27	1	0	36.1	3	0	0	1	0	0	0	0	0	1	0
76900	4843.8	1	109	female	25	3	2	0.87	1	0	41.5	3	0	0	0	0	0	0	0	0	1	0
76901	3422.08	2	111	female	52	2	3	1.88	1	1	37.2	3	1	0	0	0	318.25	1	2	3.1825	3	1
76905	2988.52	1	104	female	33	2	2	0.3	1	0	31.3	3	0	0	0	0	0	0	0	0	1	0
76908	6659.37	1	108	female	22	4	3	0	1	0	23.8	1	1	0	0	0	0	0	0	0	1	0
76911	14723.8	1	113	female	56	1	2	1.21	1	1	34.2	3	1	0	1	0	642.5	1	1	6.425	4	1
76920	11599.6	1	108	female	23	4	3	0.9	1	1	22.5	1	0	0	0	0	682	1	2	6.82	4	0
76925	14208.3	2	107	female	58	1	2	0.52	1	1	43.2	3	1	1	0	0	0	0	0	0	1	1
76945	4867.56	2	116	female	53	1	1	0.85	1	1	30.4	3	1	0	1	0	0	0	0	0	1	1
76950	10880.3	1	111	female	36	1	3	4.35	0	0	26.7	3	0	0	0	0	259.75	1	2	2.5975	2	0
76958	3421.77	1	108	female	57	4	2	3.09	1	0	21.1	1	0	0	1	0	0	0	0	0	1	1
76966	13100.3	2	106	female	48	4	3	5	0	0	22.3	1	1	0	1	0	315	1	2	3.15	3	1
76987	3186.68	1	117	female	33	3	2	0.47	1	0	28	3	1	1	1	0	0	0	0	0	1	1
77000	47827.3	2	116	female	55	1	3	5	1	0	50.3	3	1	1	1	0	0	0	0	0	1	1
77001	3703.86	2	112	female	40	1	3	0.86	0	1	34.3	3	1	1	1	0	667	1	2	6.67	4	0
77006	15873.2	1	117	female	34	4	2	1.54	1	1	26.5	3	1	0	0	0	0	0	0	0	1	0
77007	2709.2	1	117	female	45	1	3	1.78	1	1	32.8	3	0	0	1	0	0	0	0	0	1	0
77014	3925.89	1	115	female	52	2	3	3.92	1	0	26.1	3	0	0	1	0	0	0	0	0	1	1
77016	10451.6	2	111	female	20	2	2	1.56	1	0	28.4	3	1	0	0	0	184	1	2	1.84	2	0
77032	9249.4	2	114	female	57	2	3	5	0	0	37.1	3	0	0	1	0	1620	1	1	16.2	5	0
77051	4146.69	2	110	female	21	3	2	0.73	0	0	28.2	3	0	0	0	0	0	0	0	0	1	0
77055	4844.15	2	107	female	45	4	3	1.04	1	0	82.9	3	1	0	0	0	992	1	2	9.92	5	0
77075	4628.53	1	107	female	42	2	3	5	1	0	20.5	1	0	0	1	0	0	0	0	0	1	0
77080	12661.5	1	113	female	26	1	2	0.59	0	0	19.5	1	0	0	0	0	0	0	0	0	1	1
77082	19442.7	2	116	female	25	1	3	5	1	0	23.3	1	0	0	0	0	255	1	1	2.55	2	0
77094	13416.9	2	104	female	57	4	3	3.81	1	0	27.3	3	0	0	1	0	360	1	1	3.6	3	1
77103	15885.1	2	107	female	53	4	3	2.1	0	0	22.1	1	0	0	1	0	180	1	1	1.8	2	1
77112	11664	2	106	female	27	3	1	1.34	1	0	23.9	1	0	0	1	0	0	0	0	0	1	0
77121	16280.8	1	111	female	42	1	3	5	1	0	29.6	3	0	0	1	0	0	0	0	0	1	1
77123	1922.88	1	116	female	50	4	3	2.9	0	0	27.6	3	0	0	1	0	805	1	2	8.05	5	1
77127	3743.85	2	111	female	41	2	1	0.07	0	0	21.9	1	0	0	1	0	0	0	0	0	1	0
77136	12578.7	2	109	female	22	1	3	1.11	1	0	24.4	1	0	0	0	0	0	0	0	0	1	0
77141	5815.53	2	111	female	42	3	1	1.07	1	0	27.1	3	0	0	1	0	255	1	1	2.55	2	0
77144	11180.6	1	115	female	27	1	3	0.61	1	0	22.2	1	0	0	0	0	1163.5	1	2	11.635	5	0
77153	5885.75	1	109	female	29	1	3	1.07	1	1	27.4	3	1	0	1	0	1364	1	2	13.64	5	0
77154	2566.58	2	116	female	58	2	2	1.68	0	0	34.7	3	1	0	1	0	0	0	0	0	1	1
77157	40740.5	1	110	female	47	1	3	5	1	0	22.3	1	0	0	1	0	0	0	0	0	1	0
77164	3853.8	2	115	female	56	4	1	0.51	0	0	27.5	3	1	0	0	0	0	0	0	0	1	1
77170	2801.62	2	106	female	58	4	3	3.35	1	0	26.2	3	0	0	1	0	0	0	0	0	1	1
77176	7225.43	2	118	female	41	3	1	2.1	1	0	31.2	3	0	1	1	0	891.5	1	2	8.915	5	0
77185	16217.4	1	116	female	51	1	3	5	1	0	26.1	3	0	0	1	0	255	1	1	2.55	2	0
77189	13957.7	2	115	female	56	1	2	0.78	1	1	31.2	3	1	0	1	0	0	0	0	0	1	1
77195	9679.99	2	107	female	47	4	3	2.1	0	0	19.8	1	0	0	0	0	180	1	1	1.8	2	0
77199	16311.9	2	115	female	54	1	1	0.57	1	1	28.2	3	1	1	1	0	0	0	0	0	1	1
77205	1601.06	2	118	female	57	4	3	5	1	0	23.4	1	0	0	1	0	322.5	1	1	3.225	3	1
77206	8936.55	2	111	female	20	2	2	3.35	0	0	23.8	1	0	0	0	0	0	0	0	0	1	0
77217	42910.1	1	111	female	20	1	3	0.87	1	1	21.4	1	0	0	0	0	0	0	0	0	1	0
77220	10961.1	2	110	female	25	2	3	0.34	1	0	24.4	1	1	0	0	0	744	1	2	7.44	4	0
77221	10625.3	1	105	female	39	1	3	1.28	1	0	31.3	3	0	0	1	0	0	0	0	0	1	0
77224	28057.7	2	104	female	22	1	3	4.3	1	0	21.3	1	0	0	0	0	359.5	1	2	3.595	3	0
77234	7240.77	1	115	female	24	2	3	2.61	1	0	33.2	3	0	0	0	0	287.5	1	2	2.875	2	0
77235	3871.26	2	104	female	32	4	3	2.23	0	0	24.7	1	0	0	1	0	0	0	0	0	1	0
77236	17957.7	2	113	female	44	1	3	2.31	1	0	29.8	3	0	0	0	0	612.25	1	2	6.1225	4	1
77237	12980.8	2	114	female	21	2	3	0.13	0	0	29.6	3	0	1	1	0	0	0	0	0	1	0
77239	10821.3	2	116	female	36	1	1	0.17	1	0	70.1	3	0	0	0	0	0	0	0	0	1	0
77251	5351.63	2	114	female	26	2	3	1.03	1	0	36	3	1	0	1	0	471.5	1	2	4.715	3	0
77265	5161.93	2	114	female	41	2	3	4.07	1	0	41.3	3	0	0	1	0	0	0	0	0	1	1
77279	43825	1	105	female	38	1	3	4.9	1	0	26	3	0	0	0	0	0	0	0	0	1	0
77285	10519.9	2	114	female	29	2	1	0.42	1	1	34.5	3	0	0	0	0	0	0	0	0	1	0
77287	2613.27	2	107	female	53	4	3	4.84	0	0	22.2	1	0	0	1	0	0	0	0	0	1	1
77290	13375.1	1	111	female	44	2	2	1.31	1	1	28.5	3	0	0	1	0	0	0	0	0	1	0
77304	34907.3	1	110	female	21	1	3	0.26	1	0	31.5	3	0	0	1	0	0	0	0	0	1	0
77305	6342.41	2	107	female	58	1	1	0.83	1	1	26.6	3	0	0	1	0	0	0	0	0	1	1
77308	16894.1	1	104	female	51	1	3	5	1	0	25.3	3	0	0	1	0	0	0	0	0	1	1
77315	31206.4	2	115	female	20	1	2	2.23	1	1	25.9	3	0	0	0	0	805	1	2	8.05	5	1
77320	8948.31	1	114	female	35	2	1	0.57	1	0	19.8	1	0	0	0	0	0	0	0	0	1	0
77323	8194.21	1	108	female	28	4	3	3.09	1	0	23.5	1	0	0	0	0	0	0	0	0	1	0
77328	16759.5	2	113	female	43	4	3	5	1	0	23.5	1	0	0	1	0	195	1	1	1.95	2	0
77337	12503.3	2	106	female	23	3	1	0.69	1	0	29.1	3	0	0	1	0	255	1	1	2.55	2	0
77339	9283.06	1	107	female	41	4	3	2.76	1	0	32.5	3	0	0	1	0	0	0	0	0	1	1
77340	9248.26	1	116	female	39	1	3	5	1	0	27.4	3	1	0	1	0	480	1	1	4.8	3	1
77341	36719.2	2	109	female	49	1	3	3.26	1	0	36.8	3	1	0	0	0	720	1	1	7.2	4	1
77367	9622.78	2	105	female	48	2	2	0.86	0	0	22.8	1	0	0	1	0	1259.45	1	2	12.5945	5	0
77368	13086.9	2	110	female	43	3	2	1.5	1	0	30.2	3	0	0	1	0	0	0	0	0	1	0
77369	5201.06	1	109	female	21	4	3	2.58	1	0	47.9	3	0	0	1	0	0	0	0	0	1	0
77374	13387.8	1	115	female	46	2	3	1.95	1	1	23.8	1	0	0	0	0	0	0	0	0	1	0
77386	4757.57	2	105	female	31	4	3	2.94	0	0	23.4	1	0	0	0	0	315	1	1	3.15	3	0
77392	3699.42	1	104	female	54	4	3	5	1	0	42.6	3	1	1	1	0	907	1	1	9.07	5	1
77405	14389.1	2	104	female	53	1	3	3.68	1	1	30.5	3	0	0	1	0	1225	1	2	12.25	5	1
77407	4046.43	2	115	female	44	1	3	1.02	1	1	24.7	1	0	0	0	0	0	0	0	0	1	0
77411	9256.7	1	109	female	44	1	1	0.5	0	1	22	1	0	0	0	0	0	0	0	0	1	0
77424	13409.2	2	104	female	40	4	3	2.16	1	1	27.1	3	0	1	0	0	0	0	0	0	1	0
77431	5662.52	1	112	female	22	2	3	0.72	1	1	21.1	1	0	0	0	0	0	0	0	0	1	0
77433	3082.62	2	104	female	58	4	3	3.54	0	0	26.2	3	1	0	1	0	0	0	0	0	1	1
77436	13122.6	2	104	female	58	1	3	5	1	0	32	3	1	0	1	0	457.5	1	1	4.575	3	1
77438	5374.86	1	108	female	41	3	3	5	1	0	26.1	3	0	0	0	0	0	0	0	0	1	0
77446	43769.1	2	108	female	26	1	2	1.99	0	0	26.9	3	1	0	0	0	0	0	0	0	1	0
77453	19922.9	1	107	female	57	4	3	2.12	1	1	28.5	3	0	0	0	0	0	0	0	0	1	1
77461	12611.7	2	114	female	20	2	3	0.04	0	0	18.5	2	0	0	0	0	0	0	0	0	1	0
77463	3713.68	1	111	female	50	3	3	2.63	1	0	36.4	3	1	0	1	0	402.5	1	2	4.025	3	0
77464	8073.91	2	106	female	36	4	3	1.21	0	1	45.8	3	1	1	1	0	0	0	0	0	1	1
77465	3648.71	2	104	female	21	4	2	5	1	0	19.5	1	0	0	0	0	180	1	1	1.8	2	0
77466	37244.7	2	113	female	22	1	3	3.94	1	0	29.1	3	0	0	1	0	0	0	0	0	1	0
77470	21327.4	1	108	female	25	1	3	2.87	1	1	30	3	0	0	0	0	372	1	2	3.72	3	0
77473	1647.24	1	117	female	31	4	3	5	1	0	20.7	1	0	0	0	0	0	0	0	0	1	0
77481	9352.47	1	118	female	54	3	1	0.96	0	0	41.3	3	1	1	1	0	615	1	1	6.15	4	1
77485	5721.91	1	107	female	49	2	3	3.22	1	0	29.1	3	0	0	1	0	341	1	2	3.41	3	1
77498	21054.5	2	113	female	59	1	3	5	1	0	24.6	1	1	0	1	0	0	0	0	0	1	1
77502	18572	2	104	female	55	1	3	5	1	0	42	3	0	0	1	0	750	1	2	7.5	5	0
77505	28145.4	2	107	female	30	1	3	2.73	0	0	22.1	1	0	0	0	0	0	0	0	0	1	0
77539	5122.05	2	117	female	38	2	3	5	1	1	23.3	1	0	0	1	0	225	1	1	2.25	2	0
77549	20047.3	1	114	female	22	1	3	1	1	0	24.1	1	0	0	0	0	578.5	1	2	5.785	4	0
77551	39569.6	1	105	female	56	1	2	3.92	1	0	27.1	3	0	0	0	0	620	1	2	6.2	4	1
77552	10743.7	2	112	female	59	1	2	1.11	0	1	32	3	1	1	1	0	1874.5	1	2	18.745	5	1
77569	15441.9	1	109	female	48	4	1	0.22	0	0	32.2	3	1	0	0	0	480	1	2	4.8	3	0
77577	13707.6	2	108	female	33	2	3	3.18	1	0	25.6	3	0	0	1	0	277.5	1	1	2.775	2	0
77581	4580.4	2	109	female	31	1	3	0.57	1	1	40.4	3	0	0	1	0	186	1	2	1.86	2	0
77584	13056.4	2	115	female	35	2	2	2.58	1	0	44.4	3	1	0	1	0	0	0	0	0	1	0
77589	10768.9	1	109	female	50	1	3	0.61	0	0	42.3	3	1	0	1	0	449.25	1	2	4.4925	3	1
77592	4244.77	1	108	female	52	2	3	1.7	1	0	34.7	3	0	1	1	0	738	1	2	7.38	4	1
77600	2237.74	2	117	female	58	4	3	3.75	1	0	41.2	3	1	1	1	1	0	0	0	0	1	1
77607	4542.18	1	108	female	42	1	1	1.78	1	1	33.8	3	1	0	1	0	0	0	0	0	1	0
77611	6264.35	1	107	female	35	4	2	2.18	1	0	22.3	1	0	0	0	0	0	0	0	0	1	0
77618	6278.82	1	115	female	25	4	3	0.9	1	1	21.2	1	0	0	1	0	0	0	0	0	1	0
77620	13000.3	2	109	female	28	1	3	0.93	1	0	40.2	3	0	0	0	0	480	1	1	4.8	3	0
77624	11412.5	1	112	female	57	1	3	4.81	0	0	28.9	3	0	0	0	0	0	0	0	0	1	1
77631	11873.6	1	115	female	59	4	3	2.61	1	0	27.7	3	0	0	1	0	0	0	0	0	1	1
77638	15046.2	1	109	female	23	1	2	0.5	1	0	21.7	1	0	0	0	0	0	0	0	0	1	0
77639	12503.3	2	106	female	28	3	2	1.26	1	0	51.9	3	1	0	1	0	0	0	0	0	1	0
77643	3528.72	1	118	female	24	3	1	0.56	0	0	36.9	3	0	0	1	0	0	0	0	0	1	0
77645	18258.3	2	109	female	52	3	1	3.79	1	0	27.7	3	0	0	1	0	195	1	1	1.95	2	1
77651	11463.9	1	112	female	23	1	1	0.48	1	1	30.5	3	0	0	1	0	0	0	0	0	1	0
77653	6216.94	2	108	female	29	2	3	1.43	1	0	29	3	0	0	0	0	0	0	0	0	1	0
77655	3293.85	1	115	female	55	4	3	1.93	1	0	28.8	3	0	0	1	0	525	1	2	5.25	4	1
77664	5784.94	1	111	female	30	4	3	1.81	1	1	29.8	3	0	0	1	0	0	0	0	0	1	1
77674	2525.8	1	104	female	55	2	3	3.31	1	1	22.2	1	1	0	1	0	0	0	0	0	1	1
77689	3880.68	2	118	female	49	4	2	2.15	1	0	33.2	3	0	0	1	0	0	0	0	0	1	0
77691	11813.6	2	110	female	28	1	3	3.43	1	0	26.1	3	1	0	1	0	248	1	2	2.48	2	0
77693	12231.9	2	116	female	51	2	3	0.39	0	0	35.4	3	0	0	0	0	0	0	0	0	1	0
77698	40472.8	2	112	female	30	1	3	1.74	0	0	27.4	3	0	0	0	0	195	1	2	1.95	2	0
77708	27271.3	1	116	female	44	1	3	5	1	0	23.3	1	1	0	1	0	0	0	0	0	1	0
77727	2567.13	1	108	female	45	4	3	3.48	0	0	28.3	3	0	1	1	0	0	0	0	0	1	0
77732	5157.08	2	116	female	34	2	2	2.16	1	1	47.4	3	0	0	0	0	0	0	0	0	1	0
77743	5387.72	1	108	female	20	2	3	4.82	0	0	18.2	2	0	0	0	0	1069.5	1	2	10.695	5	0
[truncated: 3,732 more rows]
