# Supplementary material for: Association between tea consumption and stroke in the American adult females: analyses of NHANES 2011–2018 data
Source: Front Nutr. 2024 Oct 22;11:1452137. doi: 10.3389/fnut.2024.1452137 (PMC11534590; doi:10.3389/fnut.2024.1452137)
Supplement: Supplementary file 3 [file Table_3.XLSX]

## Sheet: sheet1
Subgroup	OR(95%CI)	P value	P for interaction	OR	low	hi
Race			0.103
Non-Hispanic White	0.85(0.75,0.95)	0.0094		0.85	0.75	0.95
Non-Hispanic Black	0.94(0.83,1.07)	0.3361		0.94	0.83	1.07
Mexican American	1.10(0.94,1.27)	0.2333		1.1	0.94	1.27
Other	0.95(0.73,1.22)	0.6879		0.95	0.73	1.22
Education			0.031
Less than High school graduate	1.04(0.94,1.16)	0.4604		1.04	0.94	1.16
High school graduate	0.72(0.54,0.96)	0.0301		0.72	0.54	0.96
Above High school graduate	0.94(0.84,1.04)	0.2396		0.94	0.84	1.04
Alcohol use			0.721
No	0.87(0.68,1.12)	0.2832		0.87	0.68	1.12
Yes	0.91(0.83,1.00)	0.0660		0.91	0.83	1
Smoke			0.300
No	0.86(0.73,1.02)	0.0907		0.86	0.73	1.02
Yes	0.95(0.90,1.01)	0.1350		0.95	0.9	1.01
BMIgroup			0.204
Normal	0.76(0.55,1.05)	0.1016		0.76	0.55	1.05
Underweight	1.04(0.88,1.24)	0.6463		1.04	0.88	1.24
Overweight	0.92(0.84,1.01)	0.1036		0.92	0.84	1.01
Hypertension			0.828
No	0.92(0.78,1.08)	0.3105		0.92	0.78	1.08
Yes	0.90(0.79,1.02)	0.0935		0.9	0.79	1.02
Diabetes			0.277
No	0.87(0.77,0.99)	0.0339		0.87	0.77	0.99
Yes	1.00(0.84,1.20)	0.9865		1	0.84	1.2
Hyperlipidemia			0.203
No	1.00(0.92,1.08)	0.9333		1	0.92	1.08
Yes	0.88(0.76,1.00)	0.0649		0.88	0.76	1
