# Supplementary material for: Association between tea consumption and stroke in the American adult females: analyses of NHANES 2011–2018 data
Source: Front Nutr. 2024 Oct 22;11:1452137. doi: 10.3389/fnut.2024.1452137 (PMC11534590; doi:10.3389/fnut.2024.1452137)
Supplement: Supplementary file 4 [file Data_Sheet_1.zip]

Archive with 2 entries (2 files):
- R Code.R
- svyscitb5.R
