# Supplementary material for: Association between tea consumption and stroke in the American adult females: analyses of NHANES 2011–2018 data
Source: Front Nutr. 2024 Oct 22;11:1452137. doi: 10.3389/fnut.2024.1452137 (PMC11534590; doi:10.3389/fnut.2024.1452137)
Supplement: Supplementary file 4 [file Data_Sheet_1.zip › R Code.R]

####R package####
library(dplyr)
library(plyr)
library(arsenal)
library(survey)
library(gtsummary)
library(tidyverse)
library(tableone)
library(forcats)
library(survival)
library(broom)
library(lmtest)
library(forestplot)
library(forestploter)
library(rms)
library(ggplot2)
library(grid)
data<-read.xlsx("C:/Users/92552/Desktop/nhanes/tea/data.xlsx")
####the grouping method for tea consumption####
data1<-subset.data.frame(data,tea.total>0)
quantile(data1$tea.total,c(.25,.5,.75))
data$teaintakeQ5<-ifelse(data$tea.total==0,1,ifelse(data$tea.total>0&data$tea.total<=307.5,2,ifelse(data$tea.total>307.5 & data$tea.total<=480,3,ifelse(data$tea.total>480& data$tea.total<=744,4,5))))
data$teaintakeQ5 <- factor(data$teaintakeQ5,
                           levels = c(1,2,3,4,5),
                           labels = c("Q1","Q2","Q3","Q4","Q5"))

####Categorical variable####
data$Stroke <- factor(data$Stroke,
                           levels = c(0,1),
                           labels = c("no","yes"))

data$Race <- factor(data$Race,
                      levels = c(1,2,3,4),
                      labels = c("Non-Hispanic White","Non-Hispanic Black","Mexican American","Other"))

data$Education <- factor(data$Education,
                    levels = c(1,2,3),
                    labels = c("Less than High school graduate","High school graduate","Above High school graduate"))

data$Alcoholuse <- factor(data$Alcoholuse,
                      levels = c(0,1),
                      labels = c("no","yes"))

data$Smoke <- factor(data$Smoke,
                          levels = c(0,1),
                          labels = c("no","yes"))

data$Hypertension <- factor(data$Hypertension,
                     levels = c(0,1),
                     labels = c("no","yes"))

data$Diabetes <- factor(data$Diabetes,
                            levels = c(0,1),
                            labels = c("no","yes"))

data$Hyperlipidemia <- factor(data$Hyperlipidemia,
                        levels = c(0,1),
                        labels = c("no","yes"))

data$menstrualstatus <- factor(data$menstrualstatus,
                              levels = c(0,1),
                              labels = c("no","yes"))

data$BMIgroup <- factor(data$BMIgroup,
                              levels = c(1,2,3),
                              labels = c("normal weight","underweight","overweight"))

data$sugar <- factor(data$sugar,
                        levels = c(0,1,2),
                        labels = c("non-tea drinkers","tea without sugar","tea with sugar"))


####Weight####
Nhanesdesign <- svydesign(data = data, ids = ~SDMVPSU, strata = ~SDMVSTRA, nest = TRUE, weights = ~WTDRD1, survey.lonely.psu = "adjust")
####Table 1 Baseline characteristics####
table1
allVars<-c( "Age", "Race", "Education", "PIR", "Alcoholuse", "Smoke", "BMI", "BMIgroup", "Hypertension", "Diabetes", "Hyperlipidemia", "Stroke", "tea.total", "sugar", "teaintake100gday", "teaintakeQ5")
fvars<-c("Race", "Education", "Alcoholuse", "Smoke", "BMIgroup", "Hypertension", "Diabetes", "Hyperlipidemia", "Stroke", "sugar", "teaintakeQ5")
Svytab1<-svyCreateTableOne(vars = allVars,data =Nhanesdesign , factorVars = fvars)
Svytab2<-svyCreateTableOne(vars = allVars,strata ="Stroke",data =Nhanesdesign , factorVars = fvars)

####Table 2 Association between tea consumption and stroke####

x=teaintake100gday
Model1<- svyglm(Stroke~teaintake100gday, design =Nhanesdesign ,family = binomial)
tbl_regression(Model1,exponentiate = TRUE)
Model2<-svyglm(Stroke~teaintake100gday+Age+Race, design =Nhanesdesign,family = binomial)
tbl_regression(Model2, exponentiate = TRUE)
Model3<-svyglm(Stroke~teaintake100gday+Age+Race+Education+Alcoholuse+PIR+Smoke+BMIgroup+Hypertension+Diabetes+Hyperlipidemia,design=Nhanesdesign,family = binomial)
tbl_regression(Model3, exponentiate = TRUE)

x=teaintakeQ5
Model1<- svyglm(Stroke ~teaintakeQ5, design =Nhanesdesign ,family = binomial)
tbl_regression(Model1,exponentiate = TRUE)
Model2<-svyglm(Stroke~teaintakeQ5+Age+Race, design =Nhanesdesign,family = binomial)
tbl_regression(Model2, exponentiate = TRUE)
Model3<-svyglm(Stroke~teaintakeQ5+Age+Race+Education+Alcoholuse+PIR+Smoke+BMIgroup+Hypertension+Diabetes+Hyperlipidemia,design=Nhanesdesign,family = binomial)
tbl_regression(Model3, exponentiate = TRUE)

p for trend
fit.category.trend <- svyglm(Stroke ~ as.numeric(teaintakeQ5),design = Nhanesdesign, family = binomial)
fit.category.trend
fit.category.trend <- svyglm(Stroke ~ as.numeric(teaintakeQ5)+Age+Race,design = Nhanesdesign, family = binomial)
fit.category.trend
fit.category.trend <-svyglm(Stroke ~ as.numeric(teaintakeQ5)+Age+Race+Education+Alcoholuse+PIR+Smoke+BMIgroup+Hypertension+Diabetes+Hyperlipidemi,design = Nhanesdesign, family = binomial)
fit.category.trend

####Table 3 Association between sugar added and stroke####

Model1<- svyglm(Stroke ~sugar, design =Nhanesdesign ,family = binomial)
tbl_regression(Model1,exponentiate = TRUE)
Model2<-svyglm(Stroke~sugar+Age+Race, design =Nhanesdesign,family = binomial)
tbl_regression(Model2, exponentiate = TRUE)
Model3<-svyglm(Stroke~sugar+Age+Race+Education+Alcoholuse+PIR+Smoke+BMIgroup+Hypertension+Diabetes+Hyperlipidemia,design=Nhanesdesign,family = binomial)
tbl_regression(Model3, exponentiate = TRUE)

####Table4 Subgroup analysis for the association between sugar added and stroke ####
Subgroup analysis
####Race
subgroupRACE <- svyglm(Stroke ~ teaintake100gday+Age+Education+Alcoholuse+PIR+Smoke+BMIgroup+Hypertension+Diabetes+Hyperlipidemia,
                                     design = subset(Nhanesdesign,Race == '1'),family = binomial)
tbl_regression(subgroupRACE, exponentiate = TRUE)
subgroupRACE <- svyglm(Stroke ~ teaintake100gday+Age+Education+Alcoholuse+PIR+Smoke+BMIgroup+Hypertension+Diabetes+Hyperlipidemia,
                       design = subset(Nhanesdesign,Race == '2'),family = binomial)
tbl_regression(subgroupRACE, exponentiate = TRUE)
subgroupRACE <- svyglm(Stroke ~ teaintake100gday+Age+Education+Alcoholuse+PIR+Smoke+BMIgroup+Hypertension+Diabetes+Hyperlipidemia,
                       design = subset(Nhanesdesign,Race == '3'),family = binomial)
tbl_regression(subgroupRACE, exponentiate = TRUE)
subgroupRACE <- svyglm(Stroke ~ teaintake100gday+Age+Education+Alcoholuse+PIR+Smoke+BMIgroup+Hypertension+Diabetes+Hyperlipidemia,
                       design = subset(Nhanesdesign,Race == '4'),family = binomial)
tbl_regression(subgroupRACE, exponentiate = TRUE)
####Education
subgroupEDU <- svyglm(Stroke ~ teaintake100gday+Age+Race+Alcoholuse+PIR+Smoke+BMIgroup+Hypertension+Diabetes+Hyperlipidemia,
                       design = subset(Nhanesdesign,Education == '1'),family = binomial)
tbl_regression(subgroupEDU, exponentiate = TRUE)
subgroupEDU <- svyglm(Stroke ~ teaintake100gday+Age+Race+Alcoholuse+PIR+Smoke+BMIgroup+Hypertension+Diabetes+Hyperlipidemia,
                      design = subset(Nhanesdesign,Education == '2'),family = binomial)
tbl_regression(subgroupEDU, exponentiate = TRUE)
subgroupEDU <- svyglm(Stroke ~ teaintake100gday+Age+Race+Alcoholuse+PIR+Smoke+BMIgroup+Hypertension+Diabetes+Hyperlipidemia,
                      design = subset(Nhanesdesign,Education == '3'),family = binomial)
tbl_regression(subgroupEDU, exponentiate = TRUE)
####Alcoholuse
subgroupAlcoholuse <- svyglm(Stroke ~ teaintake100gday+Age+Race+Education+PIR+Smoke+BMIgroup+Hypertension+Diabetes+Hyperlipidemia,
                      design = subset(Nhanesdesign,Alcoholuse == '1'),family = binomial)
tbl_regression(subgroupAlcoholuse, exponentiate = TRUE)
subgroupAlcoholuse <- svyglm(Stroke ~ teaintake100gday+Age+Race+Education+PIR+Smoke+BMIgroup+Hypertension+Diabetes+Hyperlipidemia,
                             design = subset(Nhanesdesign,Alcoholuse == '0'),family = binomial)
tbl_regression(subgroupAlcoholuse, exponentiate = TRUE)
####Smoke
subgroupSmoke <- svyglm(Stroke ~ teaintake100gday+Age+Race+Education+PIR+Alcoholuse +BMIgroup+Hypertension+Diabetes+Hyperlipidemia,
                             design = subset(Nhanesdesign,Smoke== '1'),family = binomial)
tbl_regression(subgroupSmoke, exponentiate = TRUE)
subgroupSmoke <- svyglm(Stroke ~ teaintake100gday+Age+Race+Education+PIR+Alcoholuse +BMIgroup+Hypertension+Diabetes+Hyperlipidemia,
                             design = subset(Nhanesdesign,Smoke == '0'),family = binomial)
tbl_regression(subgroupSmoke, exponentiate = TRUE)
####BMI
subgroupBMI <- svyglm(Stroke ~ teaintake100gday+Age+Race+Education+PIR+Alcoholuse +Smoke+Hypertension+Diabetes+Hyperlipidemia,
                        design = subset(Nhanesdesign,BMIgroup== '1'),family = binomial)
tbl_regression(subgroupBMI, exponentiate = TRUE)
subgroupBMI <- svyglm(Stroke ~ teaintake100gday+Age+Race+Education+PIR+Alcoholuse +Smoke+Hypertension+Diabetes+Hyperlipidemia,
                      design = subset(Nhanesdesign,BMIgroup== '2'),family = binomial)
tbl_regression(subgroupBMI, exponentiate = TRUE)
subgroupBMI <- svyglm(Stroke ~ teaintake100gday+Age+Race+Education+PIR+Alcoholuse +Smoke+Hypertension+Diabetes+Hyperlipidemia,
                      design = subset(Nhanesdesign,BMIgroup== '3'),family = binomial)
tbl_regression(subgroupBMI, exponentiate = TRUE)
####Hypertension
subgroupHypertension <- svyglm(Stroke ~ teaintake100gday+Age+Race+Education+PIR+Alcoholuse +Smoke+BMIgroup+Diabetes+Hyperlipidemia,
                      design = subset(Nhanesdesign,Hypertension== '1'),family = binomial)
tbl_regression(subgroupHypertension, exponentiate = TRUE)
subgroupHypertension <- svyglm(Stroke ~ teaintake100gday+Age+Race+Education+PIR+Alcoholuse +Smoke+BMIgroup+Diabetes+Hyperlipidemia,
                               design = subset(Nhanesdesign,Hypertension== '0'),family = binomial)
tbl_regression(subgroupHypertension, exponentiate = TRUE)
####Diabetes
subgroupDiabetes<- svyglm(Stroke ~ teaintake100gday+Age+Race+Education+PIR+Alcoholuse +Smoke+BMIgroup+Hypertension+Hyperlipidemia,
                               design = subset(Nhanesdesign,Diabetes== '1'),family = binomial)
tbl_regression(subgroupDiabetes, exponentiate = TRUE)
subgroupDiabetes <- svyglm(Stroke ~ teaintake100gday+Age+Race+Education+PIR+Alcoholuse +Smoke+BMIgroup+Hypertension+Hyperlipidemia,
                               design = subset(Nhanesdesign,Diabetes== '0'),family = binomial)
tbl_regression(subgroupDiabetes, exponentiate = TRUE)
####Hyperlipidemia
subgroupHyperlipidemia<- svyglm(Stroke ~ teaintake100gday+Age+Race+Education+PIR+Alcoholuse +Smoke+BMIgroup+Hypertension+Diabetes,
                          design = subset(Nhanesdesign,Hyperlipidemia== '1'),family = binomial)
tbl_regression(subgroupHyperlipidemia, exponentiate = TRUE)
subgroupHyperlipidemia<- svyglm(Stroke ~ teaintake100gday+Age+Race+Education+PIR+Alcoholuse +Smoke+BMIgroup+Hypertension+Diabetes,
                           design = subset(Nhanesdesign,Hyperlipidemia== '0'),family = binomial)
tbl_regression(subgroupHyperlipidemia, exponentiate = TRUE)

####P for interaction
source("C:/Users/92552/Desktop/nhanes/svyscitb5.R")
cov1<-c("Age","Race","Education","PIR","Alcoholuse","Smoke","BMIgroup","Hypertension", "Diabetes","Hyperlipidemia")
Interaction<-c("Race","Education","Alcoholuse", "Smoke","BMIgroup","Hypertension", "Diabetes","Hyperlipidemia")
Subsgroup1<-svy.scitb5(data=data,x="sugar",y="Stroke",Interaction=Interaction,cov= cov1,family="svyglm",svydstr=Nhanesdesign)
forest[is.na(forest)]=" "
class(forest$low)
####Figure 2 Subgroup analysis for the association between tea consumption and stroke####

Subgroup analysis and p for interaction
source("C:/Users/92552/Desktop/nhanes/svyscitb5.R")
cov1<-c("Age","Race","Education","PIR","Alcoholuse","Smoke","BMIgroup","Hypertension", "Diabetes","Hyperlipidemia")
Interaction<-c("Race","Education","Alcoholuse", "Smoke","BMIgroup","Hypertension", "Diabetes","Hyperlipidemia")
Subgroup<-svy.scitb5(data=data,x="teaintake100gday",y="Stroke",Interaction=Interaction,cov= cov1,family="svyglm",svydstr=Nhanesdesign)

Subgroup analysis forest plot
write.xlsx(forest,"C:/Users/92552/Desktop/nhanes/tea/Subgroup.xlsx",sheetName="sheet1",rownames=FALSE)
forest<-read.xlsx("C:/Users/92552/Desktop/nhanes/tea/forest.xlsx")
forest$Subgroup<- ifelse(is.na(forest$hi),forest$Subgroup,paste0("  ",forest$Subgroup))
names(forest)[names(forest)=="P.value"]<-"P"
forest$` `<- paste(rep(" ", 20), collapse = " ")
forest[is.na(forest)]=" "
forest$OR <- as.numeric(forest$OR)
forest$low <- as.numeric(forest$low)
forest$hi<- as.numeric(forest$hi)
p <-forest(forest[,c(1:4, 8)],
           est = forest$OR,       
           lower = forest$low,     
           upper = forest$hi,      
           sizes = 0.5,     
           ci_column = 5,  
           ref_line = 1,
           xlim = c(0.5, 1.50),
           ticks_at = c(0.5,0.75,1.0,1.25,1.5))
p
figure2 <-edit_plot(p,row = c(1, 6, 10, 13, 16,20, 23,26),
                    gp = gpar(fontface = "bold"))

figure2<-edit_plotg <-edit_plot(q, row = c(3,5,8,11,14,17,19,22,25,28),
                                col = 5,
                                which = "ci",
                                gp = gpar(col ="skyblue2"))
figure2<-edit_plotg <-edit_plot(q,row = c(2,4,7,9,12,15,18,21,24,27),
                                col = 5,
                                which = "ci",
                                gp = gpar(col ="slateblue3"))
figure2<-add_border(q, part = "header")
plot(figure2)

####Table S1 Association between tea consumption and stroke(adjust for menstrual status)####

Model1<- svyglm(Stroke ~teaintake100gday+menstrualstatus, design =Nhanesdesign ,family = binomial)
tbl_regression(Model1,exponentiate = TRUE)
Model2<-svyglm(Stroke~teaintake100gday+menstrualstatus+Age+Race, design =Nhanesdesign,family = binomial)
tbl_regression(Model2, exponentiate = TRUE)
Model3<-svyglm(Stroke~teaintake100gday+menstrualstatus+Age+Race+Education+Alcoholuse+PIR+Smoke+BMIgroup+Hypertension+Diabetes+Hyperlipidemia,design=Nhanesdesign,family = binomial)
tbl_regression(Model3, exponentiate = TRUE)

Model1<- svyglm(Stroke ~teaintakeQ5+menstrualstatus, design =Nhanesdesign ,family = binomial)
tbl_regression(Model1,exponentiate = TRUE)
Model2<-svyglm(Stroke~teaintakeQ5+menstrualstatus+Age+Race, design =Nhanesdesign,family = binomial)
tbl_regression(Model2, exponentiate = TRUE)
Model3<-svyglm(Stroke~teaintakeQ5+menstrualstatus+Age+Race+Education+Alcoholuse+PIR+ Smoke+BMIgroup+Hypertension+Diabetes+Hyperlipidemia,design=Nhanesdesign,family = binomial)
tbl_regression(Model3, exponentiate = TRUE)

p for trend
fit.category.trend <- svyglm(Stroke ~as.numeric(teaintakeQ5)+menstrualstatus,design = Nhanesdesign, family = binomial)
fit.category.trend
fit.category.trend <- svyglm(Stroke ~as.numeric(teaintakeQ5)+menstrualstatus+Age+Race,design = Nhanesdesign, family = binomial)
fit.category.trend
fit.category.trend <-svyglm(Stroke ~ as.numeric(teaintakeQ5)+menstrualstatus+Age+Race+Education+Alcoholuse+PIR+Smoke+BMIgroup+Hypertension+Diabetes+Hyperlipidemi,design = Nhanesdesign, family = binomial)
fit.category.trend

P for interaction
source("C:/Users/92552/Desktop/nhanes/svyscitb5.R")
cov1<-c("Age","Race","Education","PIR","Alcoholuse","Smoke","BMIgroup","Hypertension", "Diabetes","Hyperlipidemia","menstrualstatus")
Interaction<-c("menstrualstatus")
Subsgroup2<-svy.scitb5(data=data,x="teaintake100gday",y="Stroke",Interaction=Interaction,cov= cov1,family="svyglm",svydstr=Nhanesdesign)
