# Supplementary material for: Association between tea consumption and stroke in the American adult females: analyses of NHANES 2011–2018 data
Source: Front Nutr. 2024 Oct 22;11:1452137. doi: 10.3389/fnut.2024.1452137 (PMC11534590; doi:10.3389/fnut.2024.1452137)
Supplement: Supplementary file 4 [file Data_Sheet_1.zip › svyscitb5.R]

numfmt<-function(p,dec) {
  if (is.list(p)) p<-as.matrix(p)
  pp <- sprintf(paste("%.",dec,"f",sep=""),as.numeric(p))
  if (is.matrix(p)) {pp<-matrix(pp, nrow=nrow(p));colnames(pp)<-colnames(p);rownames(pp)<-rownames(p);}
  pp[as.numeric(p)>10000000]<- "inf."
  pp[is.na(p) | gsub(" ","",p)==""]<- ""
  pp[p=="-Inf"]<-"-Inf"
  pp[p=="Inf"]<-"Inf"
  return(pp)
}

getmdl<-function(fml,yi,design) {
  if (missing(yi)) yi<-"gaussian"
  if (yi=="gaussian") md<-svyglm(formula(fml),family="gaussian",design=design)
  if (yi=="quasibinomial") md<-svyglm(formula(fml),family="quasibinomial",design=design)
  return(md)
}

svygdata<-function(data,x,y,Interaction,cov=NULL,time=NULL,
                   family=NULL,dec=NULL,ids=NULL,strata=NULL,weights=NULL,svydstr=NULL) {
  if (missing(dec)) dec<-2
  data<-data;xvname<-x;Interaction<-Interaction;family<-family;
  cov<-cov;time<-time;yvname<-y;svydstr<-svydstr
  #ids = ids;strata=strata;weights=weights
  ids<-svydstr[["call"]][["ids"]][[2]]
  strata<-svydstr[["call"]][["strata"]][[2]]
  weights<-svydstr[["call"]][["weights"]][[2]]
  nx<-length(xvname);
  Interaction.level<-levels(factor(data[,Interaction]));num.Interaction<-length(Interaction.level)
  Interaction.new<-paste(Interaction,".",Interaction.level,sep="")  
  tmpnewxv_<-NA; tmpnewxm_<-NA; tmpnewxb1<-""; tmpnewxb2<-"";
  if (!is.factor(data[,xvname])) {
    for (k in (1:num.Interaction)) {  
      tmpnewxv_<-cbind(tmpnewxv_,data[,xvname]*(data[,Interaction]==Interaction.level[k]))    
      tmpnewxm_<-c(tmpnewxm_,paste(xvname,".",k,sep=""))
      tmpnewxb1<-c(tmpnewxb1,xvname);tmpnewxb2<-c(tmpnewxb2,Interaction.new[k])
    }
  } else {
    x.level <- levels(factor(data[,xvname])); num.xlevel<-length(x.level)
    xvname.new<- paste(xvname,".",x.level,sep="")  
    tmpxcc_<-rep(NA,nrow(data)); tmpcode_<-0
    for (k in (1:num.Interaction)) {  # k<-1
      for (z in (1:num.xlevel)) {  # z<-1
        tmprzk_<-(data[,xvname]==x.level[z] & data[,Interaction]==Interaction.level[k])  
        tmpxcc_[tmprzk_]<-tmpcode_; tmpcode_<-tmpcode_+1   
        tmpnewxv_<-cbind(tmpnewxv_,tmprzk_*1)
        tmpnewxm_<-c(tmpnewxm_,paste(xvname,".",x.level[z],"_",Interaction,".",Interaction.level[k],sep=""))  
        tmpnewxb1<-c(tmpnewxb1,x.level[z]);tmpnewxb2<-c(tmpnewxb2,Interaction.new[k])  
      }
    }
    tmpnewxv_<-cbind(tmpnewxv_,tmpxcc_);
    tmpnewxm_<-c(tmpnewxm_,paste(xvname,".",Interaction,sep=""))  
  }
  tmpnewxv_<-tmpnewxv_[,-1]; tmpnewxm_<-tmpnewxm_[-1]; 
  tmpnewxb1<-tmpnewxb1[-1]; tmpnewxb2<-tmpnewxb2[-1]
  colnames(tmpnewxv_)<-tmpnewxm_
  data<-cbind(data,tmpnewxv_)
  if (!is.factor(data[,xvname])) {xxname<-tmpnewxm_} else {xxname<-tmpnewxm_[-length(tmpnewxm_)]}
  listxxname<-xxname
  ##################
  ifelse(is.factor(data[,xvname]),tmpvxz<-paste(xvname,".",Interaction,sep=""), tmpvxz<-Interaction) 
  datatmp0<-data[(apply(is.na(data[,c(yvname,xvname,Interaction)]),1,sum)==0),]
  Svy2<- svydesign(ids = if (is.null(ids)) formula(~0)
                   else formula(paste0("~", ids)), 
                   strata = if (is.null(strata)) NULL
                   else formula(paste0("~", strata)), 
                   weights = if (is.null(weights)) NULL
                   else formula(paste0("~", weights)),
                   nest=TRUE,data = datatmp0)
  tmpmean_<-svyby(formula(paste0("~", yvname)), formula(paste0("~", tmpvxz)),
                  design=Svy2,svymean)
  tmpunwtd.count<-svyby(formula(paste0("~", yvname)), formula(paste0("~", tmpvxz)),
                        design=Svy2,unwtd.count)
  unwtd.count<-tmpunwtd.count[,2]
  tmpmean_<-as.data.frame(tmpmean_)
  tmpmean<-tmpmean_[,2]
  tmpse<-tmpmean_[,3]
  tmpnum_<- tmpnum_<-svytable(formula=formula(paste0("~",tmpvxz)),design=Svy2)
  todmu<-sum(tmpnum_)
  pcen<-tmpnum_/todmu 
  ####
  if (is.factor(data[,yvname]) |length(levels(factor(data[,yvname])))==2) {
    tmpper_<-numfmt(tmpmean*100,dec)
    stati<-paste(unwtd.count," (",tmpper_,")",sep="") 
  } else {
    tmpstd_<-tmpse*(sqrt(unwtd.count))
    stati<-paste(numfmt(tmpmean,dec),"+",numfmt(tmpstd_,dec),sep="")
  }
  numi<-tmpnum_  
  tmpvn<-c(yvname,xvname,Interaction)
  #############设立模型
  covname<-paste0(cov, collapse=" + ")
  Interactionname<-paste0(Interaction,"*",x)
  if (is.factor(data[,xvname])) { 
    xxname<-xxname[-1]
    fmli<-paste(yvname,"~",paste(xxname,collapse="+"),sep="")
    fmlo<-paste(yvname,"~",xvname,"+",Interaction,"+",Interactionname,sep="")
    fml2<-paste(yvname,"~",xvname,"+",Interaction,sep="")
  } else { 
    fmli<-paste(yvname,"~",paste(xxname,collapse="+"),"+factor(",Interaction,")",sep="")
    fmlo<-paste(yvname,"~",xvname,"+",Interaction,"+",Interactionname,sep="") 
    fml2<-paste(yvname,"~",xvname,"+",Interaction,sep="") 
  }
  if (!is.null(cov)) {
    fmli<-paste(fmli,"+",paste(covname,collapse="+"))
    fmlo<-paste(fmlo,"+",paste(covname,collapse="+"))
    fml2<-paste(fml2,"+",paste(covname,collapse="+"))
  }
  if (family=="svyglm") {
    if (is.factor(data[,y])|length(levels(factor(data[,yvname])))==2) {
      fit1<-getmdl(fmli,"quasibinomial",Svy2);fit2<-getmdl(fmlo,"quasibinomial",svydstr)
      fit3<-getmdl(fml2,"quasibinomial",Svy2)
    } else {fit1<-getmdl(fmli,"gaussian",Svy2);fit2<-getmdl(fmlo,"gaussian",svydstr);fit3<-getmdl(fml2,"gaussian",Svy2)}
  }
  out<-list(data=data,fit1=fit1,fit2=fit2,fit3=fit3,stati=stati,numi=numi,listxxname=listxxname)
  out
}

svygetfit<-function(data,fit,yvname,i,listxxname=NULL,dec=NULL,pdec=NULL) {
  if (missing(dec)) dec<-2 else {dec<-dec}
  if (missing(pdec)) dec<-4 else {pdec<-pdec}
  fit<-fit;i<-i;yvname<-yvname;listxxname=listxxname
  trem<-summary(fit)$coefficients
  listcoef<-coef(fit)
  if (is.na(listcoef[i])) {
    CI95<-NA
    p<-NA
  } else {
    out<-trem[match(names(listcoef[i]),rownames(trem)),]
    b<-out[1]#提取系数
    se<-out[2] #提取标准误
    p<-out[4];p<-pvformat(p,pdec)
    OR<-numfmt(exp(b),dec);ll<-numfmt(exp(b-1.96*se),dec);ul<-numfmt(exp(b+1.96*se),dec);
    OR95CI<-paste0(OR,"(",ll,",",ul,")")
    b1<-numfmt(b,dec);ll1<-numfmt((b-1.96*se),dec);ul1<-numfmt((b+1.96*se),dec);
    β95CI<-paste0(b1,"(",ll1,",",ul1,")")
    if ( fit[["family"]][["family"]]=="gaussian" & is.factor(data[,yvname])==F) {CI95<-β95CI}
    if ( fit[["family"]][["family"]]=="quasibinomial" & is.factor(data[,yvname])==T) {CI95<-OR95CI}
    if ( fit[["family"]][["family"]]=="gaussian" & is.factor(data[,yvname])==T) {stop("family=gaussian,Y must be a continuous variable.")}
    if ( fit[["family"]][["family"]]=="quasibinomial" & is.factor(data[,yvname])==F) {stop("family=quasibinomial,Y must be a categorical variable.")}
  }
  fo<-list(CI95=CI95,pv=p)
  fo
}

svyflmzh<-function(data,x,y,Interaction,cov=NULL,time=NULL,method=NULL,pdec=NULL,p.intervaue=NULL,
                   dec=NULL,ids=NULL,strata=NULL,weights=NULL,svydstr=NULL,
                   out=out,family=NULL) {
  require(survival)
  if (missing(family)) {stop("family is miss.")}
  if (!family %in% c("svyglm","svycoxph")) {stop("family must is svyglm or svycoxph.")}
  data<-data;xvname<-x;Interaction<-Interaction;family<-family;Interaction.level<-levels(factor(data[,Interaction]))
  cov<-cov;time<-time;yvname<-y;svydstr<-svydstr;dec<-dec;pdec<-pdec;p.intervaue<-p.intervaue
  out<-svygdata(data = data,x=xvname,y=yvname,Interaction=Interaction,
                family=family,cov = cov,svydstr=svydstr,dec=dec)
  fit1<-out[["fit1"]];fit2<-out[["fit2"]];fit3<-out[["fit3"]];stati<-out[["stati"]];numi<-out[["numi"]];listxxname<-out[["listxxname"]]
  intervaue<-anova(fit3,fit2,method = method)
  if (!is.factor(data[,yvname])) {
    intervaue<-intervaue[["p"]]
    intervaue<-pvformat(intervaue,p.intervaue)
  } else {
    intervaue<-intervaue[["p"]]
    intervaue<-pvformat(intervaue,p.intervaue)
  }
  ###
  d0<-data.frame(Characteristic=Interaction,No.of.participants="",Statistics="",OR95CI="",P.value="",
                 P.for.interaction=intervaue)
  n.listxxname<-length(listxxname);
  ##跑循环
  d2<-NULL #空值要放在循环外
  ##logit
  if (family =="svyglm") {
    if (is.factor(data[,xvname])){
      for (i in 1:n.listxxname) {
        if (i==1) {d1<-data.frame(Characteristic=listxxname[i],
                                  No.of.participants=numi[i],Statistics=stati[i],OR95CI="Ref",P.value="",P.for.interaction="")
        d2<-rbind(d2,d1)
        }
        if (i>=2) {
          n.nu<-numi[i];n.st<-stati[i]
          if (is.na(n.nu)) {n.nu<-0}
          if (is.na(n.st)) {n.st<-0}
          fo<-svygetfit(data=data,fit=fit1,yvname=yvname,i=i,dec=dec,pdec=pdec,
                        listxxname=listxxname)
          d1<-data.frame(Characteristic=listxxname[i],
                         No.of.participants=n.nu,Statistics=n.st,
                         OR95CI=fo[["CI95"]],P.value=fo[["pv"]],P.for.interaction="")
          d2<-rbind(d2,d1)
        }
      }
    }
    ###X是连续变量
    if (!is.factor(data[,xvname])) {
      for (i in 1:n.listxxname) {
        fo<-svygetfit(data=data,fit=fit1,yvname=yvname,i=i+1,dec=dec,pdec=pdec,
                      listxxname=listxxname)
        d1<-data.frame(Characteristic=Interaction.level[i],
                       No.of.participants=numi[i],Statistics=stati[i],
                       OR95CI=fo[["CI95"]],P.value=fo[["pv"]],P.for.interaction="")
        d2<-rbind(d2,d1)
      }
    }
  }
  d0<-rbind(d0,d2)
  if (is.factor(data[,yvname])==F) {
    names(d0)<-c("Characteristic","No of participants","Statistics","β(95%CI)","P value","P for interaction" )
  }
  if (is.factor(data[,yvname])==T)  {
    names(d0)<-c("Characteristic","No of participants","Statistics","OR(95%CI)","P value","P for interaction" )
  }
  d0
}

svy.scitb5<-function(data,x,y,Interaction,cov=NULL,time=NULL,family=NULL,method=NULL,dec=NULL,pvalue=TRUE,
                     ids=NULL,strata=NULL,weights=NULL,svydstr=NULL,pdec=4,p.intervaue=3) {
  options(warn=-1)
  require(survival)
  require(survey)
  if (missing(data)) {stop("data is miss.")}
  if (missing(x)) {stop("x is miss.")}
  if (missing(y)) {stop("y is miss.")}
  data<-as.data.frame(data);xvname<-x;Interaction<-Interaction;family<-family;
  cov<-cov;time<-time;yvname<-y;cov1<-cov;svydstr<-svydstr;p.intervaue<-p.intervaue
  if (missing(dec)) dec<-2 else {dec<-dec}
  var<-Interaction
  if (length(levels(factor(data[,yvname])))==2) {data[,yvname]<-as.factor(data[,yvname])}
  d2<-NULL
  for (i in var) {
    if (!i %in% cov) {stop("cov must contain Interaction")}
    cov<-cov1
    cov[cov== i] <- NA
    cov<- na.omit(cov)
    d1<-svyflmzh(data=data,x=xvname,y=yvname,Interaction=i,cov =cov,time=time,method=method,family=family,
                 svydstr=svydstr,dec=dec,pdec=pdec,p.intervaue=p.intervaue)
    d2<-rbind(d2,d1)
  }
  if (pvalue==FALSE) {d2<-datchi(d2,"P value")}
  d2
}

plotforest<-function(data,mol,xticks=NULL) {
  require(stringr)
  require(forestplot)
  if (missing(xticks)) {xticks<-c(0,1,2)} else {xticks<-xticks}
  out<-data
  a<-out$`OR(95%CI)`
  b<-str_extract(a,"(?<=\\().+?(?=\\))")
  e<-str_match(b, "^(\\d+.\\d+),(\\d+.\\d+)")
  e<-e[,-1];e<-as.data.frame(e)
  names(e)<-c("low","hi")
  c<-str_match(a, "^(\\d+.\\d+)")
  c<-c[,-1];c<-as.data.frame(c)
  names(c)<-c("or")
  newdat<- cbind(out,c,e)
  if (any(names(out)=="P value")) {
    dt1<-newdat[,c(1,4,5,6)]} else {dt1<-newdat[,c(1,4,5)]}
  name1<-names(dt1)
  dt1<-as.matrix(dt1)
  dt1 <- rbind(name1,dt1)
  ###
  forestplot(labeltext=dt1,graph.pos="right", 
             mean=c(NA,newdat$or),
             lower=c(NA,newdat$low),
             upper=c(NA,newdat$hi),
             graphwidth = unit(60,"mm"),#设置图片位置和宽度
             boxsize =0.2,line.margin = unit(5,"mm"),#对散点和线条进行设置
             lineheight = unit(5,"mm"),#设置图形行距
             col=fpColors(box = "grey0",lines = "grey0",summary = "grey0"),
             colgap = unit(9,"mm"),#图形变量之间的间距
             zero = 1,#参照值
             xticks = xticks)#X轴的定义标签
}

pvformat<-function(p,dec) {
  pp <- sprintf(paste("%.",dec,"f",sep=""),as.numeric(p))
  if (is.matrix(p)) {pp<-matrix(pp, nrow=nrow(p)); colnames(pp)<-colnames(p);rownames(pp)<-rownames(p);}
  lw <- paste("<",substr("0.00000000000",1,dec+1),"1",sep="");
  pp[as.numeric(p)<(1/10^dec)]<-lw
  return(pp)
}

datchi<-function(data,dropvar) {
  name<-names(data)
  dropvar<-dropvar
  cname<-setdiff(name, dropvar)
  data<-data[,cname]
  data
}
